# Supplementary material for: Optimization of tomato (Solanum lycopersicum L.) juice fermentation process and analysis of its metabolites during fermentation
Source: Front Nutr. 2024 Feb 1;11:1344117. doi: 10.3389/fnut.2024.1344117 (PMC10868405; doi:10.3389/fnut.2024.1344117)
Supplement: Supplementary file 2 [file Data_Sheet_1.zip]

Archive with 5 entries (4 files):
- ΦíÑσààΦí¿/
- ΦíÑσààΦí¿/.DS_Store
- __MACOSX/ΦíÑσààΦí¿/._.DS_Store
- ΦíÑσààΦí¿/s1 .xlsx
- __MACOSX/ΦíÑσààΦí¿/._s1 .xlsx
