# Supplementary material for: Optimization of tomato (Solanum lycopersicum L.) juice fermentation process and analysis of its metabolites during fermentation
Source: Front Nutr. 2024 Feb 1;11:1344117. doi: 10.3389/fnut.2024.1344117 (PMC10868405; doi:10.3389/fnut.2024.1344117)
Supplement: Supplementary file 2 [file Data_Sheet_1.zip › ΦíÑσààΦí¿/s1 .xlsx]

## Sheet: 0-10h
ID	Metabolite	Metab ID	Significant	Regulate	level	Mode	M/Z	Retention time	Adducts	Formula	Fragmentation Score	Theoretical Fragmentation Score	Fragmentation Score	Theoretical Fragmentation Score	VIP_pred_OPLS-DA	VIP_PLS-DA	FC(b/a)	P_value	FDR	10h	10h	10h	0h	0h	0h
pos_1477	Val Val	metab_509	yes	down	B(i)	pos	217.154	1.62077	M+H	C10H20N2O3	55.7	0	55.7	0	4.2406	4.24	0.6705	5.79e-05	0.001685	4.2008	3.8351	4.1255	6.0574	6.0416	6.04
pos_1600	Ala-phe	metab_645	yes	down	B(i)	pos	237.123	2.56778	M+H	C12H16N2O3	64.6	0	64.6	0	3.8706	3.8703	0.7363	2.49e-06	0.0002172	4.6477	4.6604	4.529	6.2591	6.2702	6.2639
pos_1720	L-Threo-3-Phenylserine	metab_778	yes	down	B(ii)	pos	223.107	2.8019	M+ACN+H	C9H11NO3	0	51.2	0	51.2	2.9328	2.9326	0.8252	5.36e-05	0.001619	4.5317	4.5568	4.4052	5.439	5.4957	5.4179
pos_1788	Val Leu	metab_851	yes	down	B(i)	pos	231.17	2.98792	M+H	C11H22N2O3	62.8	0	62.8	0	4.1526	4.1521	0.7235	8.17e-08	2.44e-05	5.0032	4.9712	4.9355	6.8817	6.8643	6.862
pos_1964	Ketorolac	metab_1043	yes	down	B(ii)	pos	297.126	3.38607	M+ACN+H	C15H13NO3	0	40.9	0	40.9	4.1902	4.1897	0.6889	2.33e-07	4.89e-05	4.2344	4.287	4.3265	6.2085	6.2166	6.2255
pos_2069	Ile Ile	metab_1159	yes	down	B(i)	pos	245.185	3.71437	M+H	C12H24N2O3	30.9	0	30.9	0	3.8371	3.8367	0.7658	1.1e-06	0.000127	5.3719	5.2875	5.2659	6.9491	6.92	6.9245
pos_2071	Met Phe	metab_1162	yes	down	B(i)	pos	297.126	3.7222	M+H	C14H20N2O3S	48.1	0	48.1	0	4.2768	4.2763	0.6277	2.65e-07	5.29e-05	3.3601	3.3996	3.4298	5.4114	5.375	5.4482
pos_2232	Leu Trp	metab_1340	yes	down	B(i)	pos	318.18	4.26925	M+H	C17H23N3O3	83	0	83	0	3.7628	3.7623	0.7302	2.07e-05	0.0008389	4.1233	4.232	4.3531	5.827	5.789	5.787
pos_2570	Cyasterone	metab_1714	yes	up	B(ii)	pos	559.268	5.40362	M+K	C29H44O8	0	40.8	0	40.8	3.3516	3.351	1.3138	0.003396	0.02863	5.461	5.4402	5.4267	3.7467	4.2307	4.4531
pos_2790	LysoPE(16:0/0:0)	metab_1957	yes	down	B(ii)	pos	476.276	6.33342	M+Na	C21H44NO7P	0	71.4	0	71.4	3.1098	3.1094	0.8241	5.63e-07	8.2e-05	4.9697	4.9941	5.0083	6.0358	6.0479	6.0853
pos_2804	1-hexadecyl-glycero-3-phosphate	metab_1973	yes	down	B(ii)	pos	460.281	6.42695	M+ACN+Na	C19H41O6P	0	52.2	0	52.2	3.4652	3.4648	0.747	0.0001127	0.00257	3.7732	3.9885	4.0523	5.235	5.323	5.2576
pos_3101	17-hydroxyprogesterone caproate	metab_2298	yes	down	B(ii)	pos	483.246	6.43477	M+K	C27H40O5	0	44.6	0	44.6	3.6139	3.6136	0.7327	0.002937	0.0257	3.676	4.4547	4.2431	5.6162	5.6316	5.6422
pos_3108	Choline Phosphate	metab_2305	yes	down	B(i)	pos	184.073	6.4113	M+H	C5H14NO4P	55.3	0	55.3	0	2.9284	2.9283	0.832	8.91e-05	0.002251	4.7083	4.8024	4.621	5.6061	5.6876	5.6934
pos_3171	PC(18:1(12Z)-2OH(9,10)/2:0)	metab_2375	yes	up	B(ii)	pos	613.38	6.17725	M+NH4	C28H54NO10P	0	44.6	0	44.6	4.9868	4.9863	1.9294	4.76e-08	1.99e-05	5.6613	5.66	5.7373	2.9548	2.9422	2.9445
pos_3829	SM(d18:1/20:5(7Z,9Z,11E,13E,17Z)-3OH(5,6,15))	metab_3096	yes	up	B(ii)	pos	421.258	4.48045	M+2Na	C43H77N2O9P	0	35.5	0	35.5	3.3806	3.3803	1.2496	6.39e-08	2.02e-05	6.3168	6.3025	6.2917	5.037	5.0657	5.0319
pos_3870	Phe Phe	metab_3141	yes	down	B(i)	pos	313.153	4.3944	M+H	C18H20N2O3	68.4	0	68.4	0	5.0346	5.0337	0.4992	0.0001922	0.00381	2.6022	2.5983	3.2428	5.6375	5.6531	5.6214
pos_4066	Ile Phe	metab_3357	yes	down	B(i)	pos	279.169	3.95657	M+H	C15H22N2O3	52.7	0	52.7	0	4.2066	4.2061	0.7052	2.93e-07	5.29e-05	4.6975	4.609	4.6813	6.6309	6.6087	6.5966
pos_4144	postin	metab_3444	yes	up	B(ii)	pos	560.326	3.79252	M+ACN+Na	C22H40N8O5	0	67.9	0	67.9	4.5081	4.5076	1.5863	7.27e-10	4.13e-06	6.0454	6.0669	6.052	3.8244	3.8118	3.814
pos_4233	N-Ribosylhistidine	metab_3542	yes	down	B(ii)	pos	329.148	3.61267	M+ACN+H	C11H17N3O6	0	32.2	0	32.2	3.8047	3.8049	0.7049	0.004153	0.03279	4.3558	4.2571	3.4532	5.7119	5.7025	5.7037
pos_4448	Glutaminylphenylalanine	metab_3780	yes	down	B(ii)	pos	276.134	3.26102	M+H-H2O	C14H19N3O4	0	68.8	0	68.8	4.0585	4.058	0.6689	1.14e-05	0.0005413	3.7974	3.5668	3.6614	5.5141	5.4898	5.4781
pos_4455	Phe Tyr	metab_3788	yes	down	B(i)	pos	329.148	3.24538	M+H	C18H20N2O4	41.3	0	41.3	0	3.1474	3.1469	0.794	2.57e-05	0.0009658	4.2671	4.1294	4.2631	5.322	5.348	5.2754
pos_466	Valyltryptophan	metab_4010	yes	down	B(ii)	pos	304.164	3.59703	M+H, M+K	C16H21N3O3	0	51.6	0	51.6	3.6153	3.615	0.7505	5.51e-08	1.99e-05	4.3181	4.3593	4.3169	5.7747	5.7707	5.7678
pos_4747	Methyldopa	metab_4105	yes	down	B(ii)	pos	253.117	2.73942	M+ACN+H	C10H13NO4	0	53.4	0	53.4	3.8753	3.8753	0.6993	0.001692	0.01767	4.2869	4.1194	3.5361	5.6646	5.7275	5.6862
pos_4823	Gamma-Glutamylleucine	metab_4190	yes	down	B(ii)	pos	243.133	2.63022	M+H-H2O	C11H20N2O5	0	60.3	0	60.3	3.108	3.1074	0.8089	0.000146	0.003104	4.565	4.4098	4.6641	5.6037	5.6555	5.6022
pos_4853	Thr Leu	metab_4223	yes	down	B(i)	pos	233.149	2.59125	M+H	C10H20N2O4	63.5	0	63.5	0	3.9215	3.921	0.7289	1.02e-05	0.0005113	4.467	4.5527	4.6782	6.2596	6.2708	6.2609
pos_4945	Phe Glu	metab_4324	yes	down	B(i)	pos	295.128	2.4509	M+H	C14H18N2O5	51.9	0	51.9	0	4.5264	4.526	0.6207	1.65e-05	0.0007078	3.6409	3.8852	3.5881	5.9895	5.9704	5.9458
pos_4948	Asn Leu	metab_4327	yes	down	B(i)	pos	246.144	2.42763	M+H	C10H19N3O4	52.7	0	52.7	0	4.2872	4.2865	0.6457	5.77e-05	0.001685	3.6031	3.5992	3.9352	5.7944	5.7107	5.7417
pos_4959	Ser Leu	metab_4339	yes	down	B(i)	pos	219.133	2.34968	M+H	C9H18N2O4	75.9	0	75.9	0	4.6352	4.6349	0.6064	0.0002803	0.004883	4.0875	3.576	3.4247	6.1075	6.0904	6.0873
pos_5112	Hypoglycin B	metab_4505	yes	down	B(ii)	pos	253.118	1.5739	M+H-H2O	C12H18N2O5	0	31.7	0	31.7	3.0298	3.0294	0.8284	1.05e-07	2.96e-05	4.8719	4.8724	4.9016	5.9004	5.8981	5.8807
pos_5217	ALA-ILE	metab_4618	yes	down	B(i)	pos	203.138	1.49593	M+H	C9H18N2O3	88.9	0	88.9	0	3.274	3.2736	0.8189	7.13e-09	1.4e-05	5.3482	5.3426	5.3296	6.526	6.5235	6.5123
pos_5282	Lys Leu	metab_4688	yes	down	B(i)	pos	260.196	1.15348	M+H	C12H25N3O3	67.7	0	67.7	0	3.0593	3.059	0.8206	1.66e-06	0.0001639	4.7364	4.7403	4.6833	5.7752	5.7562	5.7239
pos_5303	His Leu	metab_4711	yes	down	B(i)	pos	269.16	1.0605	M+H	C12H20N4O3	44.6	0	44.6	0	3.4215	3.4213	0.7861	5.46e-05	0.00163	4.6983	4.9052	4.6952	6.0978	6.0448	6.0473
pos_5356	Niacinamide	metab_4765	yes	down	B(i)	pos	123.055	0.883133	M+H	C6H6N2O	55.7	0	55.7	0	3.9581	3.9579	0.7374	8.53e-05	0.0022	5.0316	4.9341	4.6732	6.6365	6.6133	6.6047
pos_5452	Val Glu	metab_4868	yes	down	B(i)	pos	247.128	0.705783	M+H	C10H18N2O5	78.4	0	78.4	0	3.8242	3.8238	0.7122	7.67e-05	0.002054	4.2038	3.8844	3.955	5.6132	5.6445	5.6517
pos_5533	4-Trimethylammoniobutanoic Acid	metab_4955	yes	up	B(i)	pos	146.117	0.6363	M+H	C7H15NO2	73	0	73	0	4.6839	4.6831	1.5402	0.0002294	0.004257	6.9666	6.9913	6.9646	4.3376	4.3306	4.9165
pos_717	LysoPC(0:0/18:2(9Z,12Z))	metab_5415	yes	down	B(ii)	pos	520.338	7.62867	M+H, M+Na	C26H50NO7P	0	53.1	0	53.1	2.9655	2.9656	0.8197	0.006945	0.0464	5.0379	4.7982	4.3639	5.6769	5.7957	5.8484
pos_769	LysoPC(18:3(6Z,9Z,12Z)/0:0)	metab_5472	yes	down	B(ii)	pos	518.322	6.3256	M+H, M+Na	C26H48NO7P	0	84.9	0	84.9	3.3477	3.3474	0.818	8.3e-06	0.0004811	5.6194	5.5728	5.4884	6.7606	6.8144	6.817
neg_1152	Proline betaine	metab_5927	yes	up	B(ii)	neg	188.093	4.06903	M+FA-H	C7H13NO2	0	38.8	0	38.8	3.7934	3.7929	1.4731	6.24e-08	9.54e-06	4.5882	4.6139	4.6127	3.1111	3.1507	3.1167
neg_1198	Phe-Tyr	metab_5977	yes	down	B(ii)	neg	327.136	4.18822	M-H	C18H20N2O4	0	30.8	0	30.8	3.0039	3.0034	0.8199	5.79e-08	9.54e-06	4.221	4.2149	4.2206	5.1634	5.1331	5.1419
neg_1213	Vanillyl mandelate	metab_5995	yes	down	B(ii)	neg	178.027	4.25172	M-H2O-H	C9H9O5-	0	79.9	0	79.9	4.5598	4.5589	0.5773	1.24e-07	1.46e-05	2.9187	2.9126	2.9183	5.0054	5.0929	5.0613
neg_1366	Leucylphenylalanine	metab_6164	yes	down	B(ii)	neg	277.156	4.73477	M-H	C15H22N2O3	0	43.5	0	43.5	4.9589	4.9582	0.5984	1.84e-05	0.0006907	3.7288	3.6213	3.9802	6.3131	6.31	6.3138
neg_1483	[(1R,5R)-5-(6-Aminopurin-9-yl)cyclohex-3-en-1-yl]methanol	metab_6292	yes	up	B(ii)	neg	266.104	5.09837	M+Na-2H	C12H15N5O	0	48.3	0	48.3	3.2516	3.2507	1.3059	0.000669	0.007817	4.7725	4.7347	4.6957	3.8526	3.5101	3.5116
neg_1484	Tryptophyl-Isoleucine	metab_6293	yes	down	B(ii)	neg	316.167	5.09837	M-H	C17H23N3O3	0	55.8	0	55.8	5.7827	5.7817	0.4088	8.76e-12	1.4e-08	2.3771	2.371	2.3766	5.8164	5.8098	5.8053
neg_1526	Salsoline-1-carboxylate	metab_6339	yes	up	B(ii)	neg	236.093	5.26462	M-H	C12H15NO4	0	33.1	0	33.1	3.3909	3.3902	1.234	5.36e-07	4.27e-05	6.2378	6.2309	6.229	5.0476	5.0171	5.0871
neg_1818	Ciprofloxacin	metab_6661	yes	down	B(ii)	neg	661.261	6.58733	2M-H	C17H18FN3O3	0	81.3	0	81.3	3.2174	3.2171	0.82	1.34e-06	8.79e-05	4.8862	4.8095	4.8609	5.9126	5.9109	5.9272
neg_21	Uridine	metab_6970	yes	down	B(i)	neg	279.039	1.1379	M+Cl, M+FA-H, M-H	C9H12N2O6	88.5	0	88.5	0	3.5108	3.5102	0.809	6.19e-07	4.64e-05	5.3361	5.3492	5.4087	6.6337	6.6379	6.6238
neg_2235	(2E)-4-hydroxy-5-methyl-2-propylidene-3(2H)-furanone	metab_7121	yes	up	B(ii)	neg	134.037	5.6685	M-H2O-H	C8H9O3-	0	58.3	0	58.3	3.6055	3.6052	1.4084	0.0007787	0.008764	4.6211	4.8219	4.6979	3.085	3.4079	3.5467
neg_2409	Tranexamic Acid	metab_7314	yes	up	B(ii)	neg	202.108	5.0905	M+FA-H	C8H15NO2	0	45.4	0	45.4	3.526	3.5251	1.3007	1.58e-06	0.0001019	5.5548	5.5207	5.5228	4.2827	4.2008	4.2796
neg_2623	Isoleucyl-Phenylalanine	metab_7552	yes	down	B(ii)	neg	277.156	4.50525	M-H	C15H22N2O3	0	43	0	43	4.6334	4.6316	0.6352	0.0002262	0.003853	3.5823	4.1943	3.8852	6.1267	6.1172	6.1143
neg_2653	Glucitol-lysine	metab_7585	yes	up	B(ii)	neg	331.151	4.4259	M+Na-2H	C12H26N2O7	0	45.4	0	45.4	4.4813	4.4798	1.5952	4.28e-05	0.001293	5.5617	5.5479	5.5599	3.5232	3.2796	3.6456
neg_2706	(2S)-6-Amino-2-(hexanoylamino)hexanoic Acid	metab_7644	yes	down	B(ii)	neg	243.172	4.28355	M-H	C12H24N2O3	0	37.6	0	37.6	3.9798	3.9793	0.7407	1.91e-06	0.0001152	4.7296	4.6132	4.6164	6.2834	6.2919	6.2718
neg_2795	Leucylleucine	metab_7742	yes	down	B(ii)	neg	243.172	4.08503	M-H	C12H24N2O3	0	48.9	0	48.9	4.0679	4.0672	0.7287	1.73e-08	4.32e-06	4.5569	4.5873	4.5498	6.2657	6.2729	6.2562
neg_2848	Phenylalanylmethionine	metab_7801	yes	down	B(ii)	neg	295.112	3.9662	M-H	C14H20N2O3S	0	47.1	0	47.1	5.1334	5.131	0.4899	0.001844	0.01589	2.3107	3.4579	2.3103	5.4906	5.5182	5.4835
neg_2873	N-Valylphenylalanine	metab_7829	yes	down	B(i)	neg	263.141	3.91887	M-H	C14H20N2O3	78.2	0	78.2	0	5.0343	5.0334	0.5671	2.21e-11	1.4e-08	3.4129	3.4067	3.4125	6.0128	6.0205	6.0105
neg_2886	Tyrosyl-Isoleucine	metab_7843	yes	down	B(ii)	neg	293.151	3.88753	M-H	C15H22N2O4	0	37.6	0	37.6	4.7733	4.7725	0.6002	1.89e-11	1.4e-08	3.5161	3.51	3.5157	5.855	5.859	5.8506
neg_3054	Leucyl-Tyrosine	metab_8030	yes	down	B(ii)	neg	293.151	3.51627	M-H	C15H22N2O4	0	47	0	47	3.0878	3.0875	0.8179	0.0001166	0.002498	4.5607	4.4292	4.3347	5.4369	5.4406	5.4125
neg_3154	Valylleucine	metab_8139	yes	down	B(ii)	neg	229.156	3.31863	M-H	C11H22N2O3	0	43	0	43	3.5605	3.5604	0.7644	5.32e-05	0.001467	4.3422	4.109	4.3009	5.5633	5.5644	5.5563
neg_3187	Uracil analogue	metab_8175	yes	down	B(ii)	neg	251.104	3.24747	M-H	C12H16N2O4	0	36	0	36	4.3843	4.3834	0.6212	6.87e-08	9.54e-06	3.2248	3.2722	3.2244	5.1952	5.2394	5.2123
neg_3290	N-Methylserotonin	metab_8288	yes	down	B(ii)	neg	235.109	2.93128	M+FA-H	C11H14N2O	0	38.2	0	38.2	4.7317	4.7308	0.5866	4.69e-09	1.6e-06	3.2663	3.2602	3.2659	5.5869	5.5608	5.5458
neg_3293	Thr-Leu	metab_8291	yes	down	B(ii)	neg	231.135	2.90748	M-H	C10H20N2O4	0	36.6	0	36.6	4.8832	4.8824	0.5715	2.24e-11	1.4e-08	3.2704	3.2643	3.27	5.7233	5.7137	5.7177
neg_3329	Ser-Leu	metab_8331	yes	down	B(ii)	neg	217.119	2.43455	M-H	C9H18N2O4	0	42.1	0	42.1	2.9509	2.9506	0.827	3.17e-06	0.0001694	4.2853	4.2792	4.2849	5.1683	5.144	5.2253
neg_3400	Serylphenylalanine	metab_8410	yes	down	B(ii)	neg	251.104	1.59695	M-H	C12H16N2O4	0	39.3	0	39.3	3.6556	3.655	0.7228	5.56e-10	2.31e-07	3.5821	3.5759	3.5816	4.9456	4.9581	4.9551
neg_3448	Gamma-Glu-Leu	metab_8461	yes	down	B(i)	neg	259.13	1.51095	M-H	C11H20N2O5	69.3	0	69.3	0	4.254	4.2542	0.6791	0.000246	0.004117	4.1466	3.6824	4.1314	5.8743	5.8815	5.8572
neg_3534	Pseudouridine	metab_8552	yes	down	B(i)	neg	279.039	0.75905	M+Cl	C9H12N2O6	74.3	0	74.3	0	3.9301	3.9295	0.7336	8.8e-09	2.54e-06	4.3733	4.3671	4.3729	5.9548	5.9434	5.9762
neg_368	Malonic semialdehyde	metab_8705	yes	down	B(ii)	neg	133.014	0.604683	M+FA-H, 2M+Hac-H	C3H4O3	0	57.8	0	57.8	4.2115	4.2107	0.766	4.1e-08	8.55e-06	5.959	6	5.9463	7.7842	7.7955	7.7932
neg_539	Benazeprilat	metab_9003	yes	up	B(ii)	neg	431.141	0.812933	M+Cl	C22H24N2O5	0	71.3	0	71.3	3.3615	3.3612	1.2065	2.6e-06	0.0001477	6.7895	6.8138	6.7775	5.6476	5.6687	5.5765
neg_567	Tazobactam	metab_9028	yes	down	B(ii)	neg	281.036	1.12992	M-H2O-H	C10H12N4O5S	0	44.7	0	44.7	4.2425	4.2416	0.6767	1.09e-07	1.32e-05	3.873	3.8668	3.8725	5.7237	5.7556	5.6818
neg_597	Ala-Leu	metab_9060	yes	down	B(i)	neg	201.124	1.51882	M-H	C9H18N2O3	62.5	0	62.5	0	4.1326	4.1332	0.6717	0.001293	0.01269	4.1501	3.4768	3.4752	5.5094	5.5193	5.5007
neg_646	L-beta-aspartyl-L-phenylalanine	metab_9114	yes	down	B(ii)	neg	279.099	1.79968	M-H	C13H16N2O5	0	57.4	0	57.4	3.8566	3.8559	0.7052	1.64e-07	1.81e-05	3.6604	3.6543	3.66	5.1521	5.2198	5.1885
neg_737	4-Coumaroylputrescine	metab_9215	yes	down	B(ii)	neg	279.135	2.94718	M+FA-H	C13H18N2O2	0	51.4	0	51.4	4.7205	4.7197	0.5943	1.79e-11	1.4e-08	3.3576	3.3515	3.3572	5.6429	5.6422	5.6494
neg_754	Dethiobiotin	metab_9234	yes	down	B(ii)	neg	259.13	3.0264	M+FA-H	C10H18N2O3	0	49.2	0	49.2	3.5519	3.5513	0.777	4.25e-07	3.54e-05	4.5061	4.4925	4.5616	5.818	5.816	5.8168
neg_811	(+/-)-2-Hydroxy-4-(methylthio)butanoic acid	metab_9296	yes	up	B(i)	neg	149.027	3.2078	M-H	C5H10O3S	30.3	0	30.3	0	3.7116	3.7108	1.3086	4.55e-08	8.55e-06	6.0126	5.9923	6.0056	4.6108	4.5713	4.5819
neg_954	Valylisoleucine	metab_9454	yes	down	B(ii)	neg	229.156	3.54795	M-H	C11H22N2O3	0	52	0	52	4.3645	4.3638	0.6916	3.55e-08	7.83e-06	4.416	4.3579	4.3895	6.3401	6.3435	6.3522
neg_155	Caffeic Acid	metab_9506	yes	down	B(i)	neg	179.035	4.25172	M-H, 2M-H	C9H8O4	79.9	0	79.9	0	4.0395	4.039	0.7797	8.13e-07	5.95e-05	5.9985	5.9216	5.8948	7.5994	7.6265	7.6225
neg_3509	Malic Acid	metab_9524	yes	down	B(i)	neg	133.014	0.844217	M-H	C4H6O5	91.6	0	91.6	0	4.4187	4.4181	0.7451	2.54e-06	0.0001477	5.9644	5.8557	5.7884	7.8757	7.881	7.8783

## Sheet: 0-16h
ID	Metabolite	Metab ID	Significant	Regulate	level	Mode	M/Z	Retention time	Adducts	Formula	Fragmentation Score	Theoretical Fragmentation Score	Fragmentation Score	Theoretical Fragmentation Score	VIP_pred_OPLS-DA	VIP_PLS-DA	FC(c/a)	P_value	FDR	16h	16h	16h	0h	0h	0h
pos_121	Icariside D1	metab_230	yes	down	B(ii)	pos	434.2	3.98785	M+NH4, M+K, M+Na	C19H28O10	0	60.9	0	60.9	2.6997	2.6996	0.832	5.16e-07	5.23e-05	5.8399	5.8505	5.7947	7.0257	6.9972	6.9912
pos_1357	Ile Ser	metab_379	yes	down	B(i)	pos	219.133	1.03727	M+H	C9H18N2O4	36.8	0	36.8	0	3.1199	3.1201	0.7137	0.0005047	0.004322	4.2227	3.6958	4.0459	5.6191	5.5734	5.5715
pos_1477	Val Val	metab_509	yes	down	B(i)	pos	217.154	1.62077	M+H	C10H20N2O3	55.7	0	55.7	0	3.4842	3.484	0.674	6.75e-05	0.0009855	3.847	4.1664	4.2114	6.0574	6.0416	6.04
pos_1548	1,2-Epithiopropane	metab_587	yes	down	B(ii)	pos	166.072	2.2331	2M+NH4	C3H6S	0	51.4	0	51.4	2.5587	2.5589	0.8025	2.78e-05	0.0005482	4.3155	4.3074	4.3073	5.4307	5.2731	5.409
pos_1600	Ala-phe	metab_645	yes	down	B(i)	pos	237.123	2.56778	M+H	C12H16N2O3	64.6	0	64.6	0	3.1087	3.1087	0.7486	0.0001553	0.001822	4.4896	4.6968	4.8818	6.2591	6.2702	6.2639
pos_1720	L-Threo-3-Phenylserine	metab_778	yes	down	B(ii)	pos	223.107	2.8019	M+ACN+H	C9H11NO3	0	51.2	0	51.2	2.5272	2.5268	0.8076	0.0004664	0.004112	4.2184	4.5488	4.4398	5.439	5.4957	5.4179
pos_1788	Val Leu	metab_851	yes	down	B(i)	pos	231.17	2.98792	M+H	C11H22N2O3	62.8	0	62.8	0	3.7341	3.7342	0.6707	5.04e-05	0.0008031	4.8142	4.3911	4.6151	6.8817	6.8643	6.862
pos_1964	Ketorolac	metab_1043	yes	down	B(ii)	pos	297.126	3.38607	M+ACN+H	C15H13NO3	0	40.9	0	40.9	3.5611	3.5608	0.6701	1.16e-05	0.0003138	4.0577	4.3134	4.1261	6.2085	6.2166	6.2255
pos_2069	Ile Ile	metab_1159	yes	down	B(i)	pos	245.185	3.71437	M+H	C12H24N2O3	30.9	0	30.9	0	3.4224	3.4223	0.7273	6.02e-08	1.8e-05	5.0588	5.0082	5.0572	6.9491	6.92	6.9245
pos_2071	Met Phe	metab_1162	yes	down	B(i)	pos	297.126	3.7222	M+H	C14H20N2O3S	48.1	0	48.1	0	2.7457	2.7458	0.7744	1.59e-05	0.0003813	4.2757	4.1239	4.1746	5.4114	5.375	5.4482
pos_22	LysoPC(18:2(9Z,12Z)/0:0)	metab_1303	yes	down	B(ii)	pos	520.338	6.41913	M+H, M+Na, M+K, M+H-H2O	C26H50NO7P	0	89.7	0	89.7	3.0474	3.0472	0.8114	1.78e-06	0.0001061	6.4486	6.5075	6.4034	7.9185	7.9612	7.9783
pos_2232	Leu Trp	metab_1340	yes	down	B(i)	pos	318.18	4.26925	M+H	C17H23N3O3	83	0	83	0	3.9219	3.9219	0.5358	0.009052	0.03716	1.99	3.4893	3.8445	5.827	5.789	5.787
pos_2570	Cyasterone	metab_1714	yes	up	B(ii)	pos	559.268	5.40362	M+K	C29H44O8	0	40.8	0	40.8	2.9246	2.9247	1.3471	0.002377	0.01394	5.5589	5.6277	5.5561	3.7467	4.2307	4.4531
pos_2593	Phe Leu Phe	metab_1738	yes	down	B(i)	pos	426.237	5.52877	M+H	C24H31N3O4	65.1	0	65.1	0	2.5287	2.5286	0.8037	0.0002409	0.002533	4.4307	4.2581	4.1464	5.3421	5.2934	5.3338
pos_2790	LysoPE(16:0/0:0)	metab_1957	yes	down	B(ii)	pos	476.276	6.33342	M+Na	C21H44NO7P	0	71.4	0	71.4	3.8375	3.8375	0.6077	3.91e-07	4.57e-05	3.6862	3.6159	3.7364	6.0358	6.0479	6.0853
pos_2792	Gingerglycolipid B	metab_1959	yes	down	B(ii)	pos	661.377	6.35685	M+H-H2O	C33H58O14	0	81	0	81	2.3485	2.3482	0.8307	0.003346	0.0182	4.3595	4.8526	4.5235	5.4829	5.4695	5.5851
pos_2804	1-hexadecyl-glycero-3-phosphate	metab_1973	yes	down	B(ii)	pos	460.281	6.42695	M+ACN+Na	C19H41O6P	0	52.2	0	52.2	2.6856	2.685	0.7756	0.0004244	0.003831	3.9645	4.3015	4.0007	5.235	5.323	5.2576
pos_2814	1-Hexadecanoyl-sn-Glycero-3-Phosphoethanolamine	metab_1984	yes	down	B(i)	pos	454.291	6.5203	M+H	C21H44NO7P	74.2	0	74.2	0	3.1132	3.1134	0.7138	0.0002301	0.002442	4.1063	3.7028	4.0446	5.543	5.5465	5.5142
pos_3060	5b-Cyprinol sulfate	metab_2254	yes	down	B(ii)	pos	577.275	6.84065	M+2Na-H	C27H48O8S	0	36	0	36	2.4938	2.4937	0.8291	2e-07	3.25e-05	4.8703	4.8622	4.8622	5.86	5.8508	5.8945
pos_3101	17-hydroxyprogesterone caproate	metab_2298	yes	down	B(ii)	pos	483.246	6.43477	M+K	C27H40O5	0	44.6	0	44.6	3.4904	3.4903	0.651	1.68e-09	1.87e-06	3.6702	3.6621	3.662	5.6162	5.6316	5.6422
pos_3108	Choline Phosphate	metab_2305	yes	down	B(i)	pos	184.073	6.4113	M+H	C5H14NO4P	55.3	0	55.3	0	3.0653	3.0651	0.7321	1.79e-06	0.0001061	4.1543	4.1773	4.1041	5.6061	5.6876	5.6934
pos_3171	PC(18:1(12Z)-2OH(9,10)/2:0)	metab_2375	yes	up	B(ii)	pos	613.38	6.17725	M+NH4	C28H54NO10P	0	44.6	0	44.6	4.1398	4.1396	1.9382	2.3e-09	1.87e-06	5.6884	5.7219	5.7245	2.9548	2.9422	2.9445
pos_3829	SM(d18:1/20:5(7Z,9Z,11E,13E,17Z)-3OH(5,6,15))	metab_3096	yes	up	B(ii)	pos	421.258	4.48045	M+2Na	C43H77N2O9P	0	35.5	0	35.5	2.8016	2.8015	1.2511	5.06e-07	5.23e-05	6.3454	6.2802	6.3095	5.037	5.0657	5.0319
pos_3870	Phe Phe	metab_3141	yes	down	B(i)	pos	313.153	4.3944	M+H	C18H20N2O3	68.4	0	68.4	0	4.1233	4.1234	0.5102	6.71e-05	0.0009824	2.8975	2.5883	3.1425	5.6375	5.6531	5.6214
pos_3965	Difluprednate	metab_3245	yes	down	B(ii)	pos	473.212	4.18322	M+H-2H2O	C27H34F2O7	0	45.3	0	45.3	3.5227	3.5223	0.6498	0.0004487	0.003987	3.4747	4.1335	3.7296	5.8383	5.8126	5.797
pos_40	Cytarabine	metab_3284	yes	down	B(i)	pos	487.177	0.6749	M+H, M+K, M+Na, 2M+H	C9H13N3O5	37.9	0	37.9	0	3.6872	3.687	0.6982	8.96e-06	0.0002705	5.2357	5.0348	4.9861	7.2648	7.2967	7.2902
pos_4020	Ile Trp	metab_3308	yes	down	B(i)	pos	318.18	4.05818	M+H	C17H23N3O3	85.4	0	85.4	0	2.9402	2.94	0.7686	1.48e-05	0.0003688	4.5371	4.6868	4.7166	6.0433	6.0442	6.0494
pos_4066	Ile Phe	metab_3357	yes	down	B(i)	pos	279.169	3.95657	M+H	C15H22N2O3	52.7	0	52.7	0	3.7436	3.7435	0.6579	2.84e-07	3.78e-05	4.3918	4.2879	4.3715	6.6309	6.6087	6.5966
pos_4144	postin	metab_3444	yes	up	B(ii)	pos	560.326	3.79252	M+ACN+Na	C22H40N8O5	0	67.9	0	67.9	3.7401	3.74	1.591	1.61e-09	1.87e-06	6.0875	6.0589	6.0731	3.8244	3.8118	3.814
pos_4233	N-Ribosylhistidine	metab_3542	yes	down	B(ii)	pos	329.148	3.61267	M+ACN+H	C11H17N3O6	0	32.2	0	32.2	3.0585	3.0581	0.7327	0.0001759	0.001997	3.9916	4.3832	4.1676	5.7119	5.7025	5.7037
pos_4448	Glutaminylphenylalanine	metab_3780	yes	down	B(ii)	pos	276.134	3.26102	M+H-H2O	C14H19N3O4	0	68.8	0	68.8	3.4221	3.422	0.6551	1.46e-05	0.0003685	3.74	3.4879	3.5692	5.5141	5.4898	5.4781
pos_4455	Phe Tyr	metab_3788	yes	down	B(i)	pos	329.148	3.24538	M+H	C18H20N2O4	41.3	0	41.3	0	2.6435	2.6433	0.7868	3.73e-05	0.0006534	4.2864	4.1446	4.116	5.322	5.348	5.2754
pos_4690	Thr Phe	metab_4042	yes	down	B(i)	pos	267.133	2.82525	M+H	C13H18N2O4	57.6	0	57.6	0	3.114	3.1142	0.7171	0.0008282	0.006321	4.2413	3.7118	4.2373	5.6721	5.6994	5.6258
pos_4747	Methyldopa	metab_4105	yes	down	B(ii)	pos	253.117	2.73942	M+ACN+H	C10H13NO4	0	53.4	0	53.4	3.4525	3.4525	0.6587	0.000157	0.001831	3.5337	3.707	4.0092	5.6646	5.7275	5.6862
pos_4823	Gamma-Glutamylleucine	metab_4190	yes	down	B(ii)	pos	243.133	2.63022	M+H-H2O	C11H20N2O5	0	60.3	0	60.3	2.728	2.7278	0.7858	1.51e-05	0.0003717	4.5057	4.3757	4.3675	5.6037	5.6555	5.6022
pos_4853	Thr Leu	metab_4223	yes	down	B(i)	pos	233.149	2.59125	M+H	C10H20N2O4	63.5	0	63.5	0	3.3809	3.3808	0.7048	8.62e-06	0.0002648	4.5272	4.3054	4.4139	6.2596	6.2708	6.2609
pos_4945	Phe Glu	metab_4324	yes	down	B(i)	pos	295.128	2.4509	M+H	C14H18N2O5	51.9	0	51.9	0	3.7359	3.736	0.62	7.79e-05	0.001089	3.5683	3.5602	3.9733	5.9895	5.9704	5.9458
pos_4948	Asn Leu	metab_4327	yes	down	B(i)	pos	246.144	2.42763	M+H	C10H19N3O4	52.7	0	52.7	0	3.4708	3.4708	0.6568	0.0003293	0.003172	4.1161	3.624	3.5891	5.7944	5.7107	5.7417
pos_4959	Ser Leu	metab_4339	yes	down	B(i)	pos	219.133	2.34968	M+H	C9H18N2O4	75.9	0	75.9	0	4.0308	4.0306	0.5698	2.49e-07	3.63e-05	3.4648	3.5411	3.4142	6.1075	6.0904	6.0873
pos_5112	Hypoglycin B	metab_4505	yes	down	B(ii)	pos	253.118	1.5739	M+H-H2O	C12H18N2O5	0	31.7	0	31.7	2.9792	2.979	0.7568	1.39e-06	9.65e-05	4.4013	4.5058	4.4733	5.9004	5.8981	5.8807
pos_5217	ALA-ILE	metab_4618	yes	down	B(i)	pos	203.138	1.49593	M+H	C9H18N2O3	88.9	0	88.9	0	3.1616	3.1615	0.7525	9.28e-07	7.12e-05	4.9552	4.8471	4.9187	6.526	6.5235	6.5123
pos_5282	Lys Leu	metab_4688	yes	down	B(i)	pos	260.196	1.15348	M+H	C12H25N3O3	67.7	0	67.7	0	3.0159	3.0158	0.7443	9.75e-06	0.0002811	4.1829	4.3088	4.3508	5.7752	5.7562	5.7239
pos_5303	His Leu	metab_4711	yes	down	B(i)	pos	269.16	1.0605	M+H	C12H20N4O3	44.6	0	44.6	0	4.0382	4.0391	0.5362	0.006035	0.02741	3.7531	2.1937	3.8071	6.0978	6.0448	6.0473
pos_5356	Niacinamide	metab_4765	yes	down	B(i)	pos	123.055	0.883133	M+H	C6H6N2O	55.7	0	55.7	0	3.3465	3.3463	0.727	3.29e-08	1.48e-05	4.8313	4.8141	4.7889	6.6365	6.6133	6.6047
pos_5452	Val Glu	metab_4868	yes	down	B(i)	pos	247.128	0.705783	M+H	C10H18N2O5	78.4	0	78.4	0	3.3024	3.3023	0.6879	1.36e-08	9.65e-06	3.8826	3.8744	3.8744	5.6132	5.6445	5.6517
pos_5533	4-Trimethylammoniobutanoic Acid	metab_4955	yes	up	B(i)	pos	146.117	0.6363	M+H	C7H15NO2	73	0	73	0	4.0258	4.0253	1.5835	0.0001693	0.001946	7.1595	7.1829	7.1681	4.3376	4.3306	4.9165
pos_695	1-Palmitoylphosphatidylcholine	metab_5391	yes	down	B(ii)	pos	496.338	6.59068	M+H, M+Na	C24H50NO7P	0	83.9	0	83.9	2.9065	2.9063	0.8036	5.33e-07	5.27e-05	5.5434	5.6119	5.5718	6.9158	6.9423	6.9592
pos_717	LysoPC(0:0/18:2(9Z,12Z))	metab_5415	yes	down	B(ii)	pos	520.338	7.62867	M+H, M+Na	C26H50NO7P	0	53.1	0	53.1	3.6664	3.6662	0.624	1.79e-06	0.0001061	3.6085	3.6003	3.6003	5.6769	5.7957	5.8484
pos_761	LysoPS(18:2(9Z,12Z)/0:0)	metab_5464	yes	down	B(ii)	pos	522.281	6.54375	M+H, M+Na	C24H44NO9P	0	62.3	0	62.3	2.9145	2.9144	0.7884	2.23e-06	0.0001191	5.0556	5.1179	5.1616	6.4637	6.4758	6.5114
pos_769	LysoPC(18:3(6Z,9Z,12Z)/0:0)	metab_5472	yes	down	B(ii)	pos	518.322	6.3256	M+H, M+Na	C26H48NO7P	0	84.9	0	84.9	3.492	3.4917	0.7102	5.76e-06	0.0002019	4.7513	4.943	4.7858	6.7606	6.8144	6.817
neg_1007	Benzarone	metab_5768	yes	up	B(ii)	neg	577.182	3.67448	2M+FA-H	C17H14O3	0	32.7	0	32.7	2.3041	2.3024	1.2113	0.0007659	0.004485	5.3671	5.3775	5.2471	4.5045	4.2182	4.4801
neg_1027	N-lactoyl-Methionine	metab_5790	yes	up	B(ii)	neg	220.065	3.73762	M-H	C8H15NO4S	0	46	0	46	2.4551	2.4545	1.2265	9.99e-05	0.000978	5.6565	5.6589	5.5957	4.705	4.5985	4.4844
neg_1152	Proline betaine	metab_5927	yes	up	B(ii)	neg	188.093	4.06903	M+FA-H	C7H13NO2	0	38.8	0	38.8	3.2737	3.2731	1.5877	4.58e-08	5.04e-06	4.9405	4.9814	4.9658	3.1111	3.1507	3.1167
neg_1198	Phe-Tyr	metab_5977	yes	down	B(ii)	neg	327.136	4.18822	M-H	C18H20N2O4	0	30.8	0	30.8	2.3571	2.3566	0.815	5.09e-08	5.3e-06	4.1972	4.194	4.1913	5.1634	5.1331	5.1419
neg_1213	Vanillyl mandelate	metab_5995	yes	down	B(ii)	neg	178.027	4.25172	M-H2O-H	C9H9O5-	0	79.9	0	79.9	3.5517	3.5506	0.5723	1.18e-07	8.88e-06	2.8949	2.8917	2.889	5.0054	5.0929	5.0613
neg_1366	Leucylphenylalanine	metab_6164	yes	down	B(ii)	neg	277.156	4.73477	M-H	C15H22N2O3	0	43.5	0	43.5	3.8979	3.8971	0.5843	9.85e-05	0.0009718	3.5297	3.5107	4.0244	6.3131	6.31	6.3138
neg_1483	[(1R,5R)-5-(6-Aminopurin-9-yl)cyclohex-3-en-1-yl]methanol	metab_6292	yes	up	B(ii)	neg	266.104	5.09837	M+Na-2H	C12H15N5O	0	48.3	0	48.3	3.0788	3.0776	1.4521	0.0001369	0.001234	5.2558	5.2563	5.279	3.8526	3.5101	3.5116
neg_1484	Tryptophyl-Isoleucine	metab_6293	yes	down	B(ii)	neg	316.167	5.09837	M-H	C17H23N3O3	0	55.8	0	55.8	4.4943	4.4932	0.4045	7.37e-12	1.3e-08	2.3533	2.3501	2.3475	5.8164	5.8098	5.8053
neg_1526	Salsoline-1-carboxylate	metab_6339	yes	up	B(ii)	neg	236.093	5.26462	M-H	C12H15NO4	0	33.1	0	33.1	2.931	2.9301	1.2914	2.17e-07	1.35e-05	6.5205	6.5228	6.5247	5.0476	5.0171	5.0871
neg_172	Tryptophol [xylosyl-(1->6)-glucoside]	metab_6552	yes	down	B(ii)	neg	454.172	4.71893	M-H, M+FA-H	C21H29NO10	0	37.6	0	37.6	3.836	3.8349	0.5837	1.62e-08	2.09e-06	3.5209	3.5691	3.515	6.0619	6.0617	6.0438
neg_1799	9,10-Epoxystearic acid	metab_6639	yes	up	B(ii)	neg	297.244	6.27847	M-H	C18H34O3	0	41.2	0	41.2	3.4012	3.4013	1.5599	0.0001938	0.00161	5.3104	5.8357	5.6201	3.5984	3.5749	3.5764
neg_1801	PC(17:2(9Z,12Z)/0:0)	metab_6643	yes	down	B(ii)	neg	504.31	6.30225	M-H	C25H48NO7P	0	72.9	0	72.9	2.5927	2.5917	0.8237	7.32e-06	0.0001624	5.3488	5.4528	5.3726	6.501	6.5673	6.5671
neg_1818	Ciprofloxacin	metab_6661	yes	down	B(ii)	neg	661.261	6.58733	2M-H	C17H18FN3O3	0	81.3	0	81.3	2.5662	2.5656	0.8094	3.26e-09	8.1e-07	4.7918	4.7885	4.7859	5.9126	5.9109	5.9272
neg_1992	LysoPI(16:0/0:0)	metab_6853	yes	down	B(ii)	neg	593.274	6.57938	M+Na-2H	C25H49O12P	0	76.3	0	76.3	2.6823	2.6821	0.8246	3.7e-05	0.0004989	5.9439	5.7754	5.7528	7.055	7.0429	7.0912
neg_1998	LysoPE(0:0/18:3(9Z,12Z,15Z))	metab_6859	yes	down	B(ii)	neg	520.268	6.39727	M+FA-H	C23H42NO7P	0	78.2	0	78.2	2.5939	2.5931	0.8214	2.78e-07	1.58e-05	5.2888	5.3008	5.3148	6.4245	6.4653	6.4734
neg_2014	1-Oleoylglycerophosphoserine	metab_6879	yes	down	B(ii)	neg	544.266	6.29428	M+Na-2H	C24H46NO9P	0	69.7	0	69.7	2.8182	2.817	0.7755	4.42e-05	0.0005689	4.6587	4.8586	4.6609	6.0403	6.113	6.1274
neg_2024	LysoPE(18:3(9Z,12Z,15Z)/0:0)	metab_6889	yes	down	B(ii)	neg	474.263	6.23073	M-H	C23H42NO7P	0	86.4	0	86.4	3.0705	3.0699	0.7354	5.23e-06	0.0001274	4.5859	4.4749	4.4336	6.078	6.1277	6.1433
neg_21	Uridine	metab_6970	yes	down	B(i)	neg	279.039	1.1379	M+Cl, M+FA-H, M-H	C9H12N2O6	88.5	0	88.5	0	4.0609	4.0596	0.5737	1.1e-06	4.45e-05	3.7494	3.9217	3.7435	6.6337	6.6379	6.6238
neg_2235	(2E)-4-hydroxy-5-methyl-2-propylidene-3(2H)-furanone	metab_7121	yes	up	B(ii)	neg	134.037	5.6685	M-H2O-H	C8H9O3-	0	58.3	0	58.3	2.7389	2.7387	1.3926	0.000715	0.004253	4.665	4.7092	4.6081	3.085	3.4079	3.5467
neg_2243	Caroverine	metab_7130	yes	down	B(ii)	neg	410.209	5.6372	M+FA-H	C22H27N3O2	0	34.8	0	34.8	2.3374	2.3368	0.8298	7.12e-05	0.0007672	4.6434	4.6642	4.4903	5.5564	5.5242	5.5445
neg_2360	3beta-Hydroxypregn-5-en-20-one sulfate	metab_7260	yes	down	B(ii)	neg	441.198	5.241	M+FA-H	C21H32O5S	0	43.4	0	43.4	3.4924	3.4908	0.6051	0.0147	0.04331	2.4355	4.2324	3.9984	5.8834	5.871	5.8713
neg_2361	1-Hexanol arabinosylglucoside	metab_7261	yes	down	B(ii)	neg	395.193	5.241	M-H	C17H32O10	0	44.5	0	44.5	2.5034	2.5031	0.7958	0.0001766	0.001504	4.1959	4.1166	4.3871	5.3318	5.3041	5.3204
neg_2409	Tranexamic Acid	metab_7314	yes	up	B(ii)	neg	202.108	5.0905	M+FA-H	C8H15NO2	0	45.4	0	45.4	3.0472	3.0461	1.3742	4.95e-07	2.38e-05	5.852	5.8425	5.8421	4.2827	4.2008	4.2796
neg_2484	3-Isochromanone	metab_7397	yes	up	B(i)	neg	147.045	4.90863	M-H	C9H8O2	86.8	0	86.8	0	2.7032	2.7025	1.2497	3.56e-08	4.17e-06	6.2608	6.279	6.2579	5.0255	4.9967	5.0196
neg_2539	Tyramine glucuronide	metab_7458	yes	up	B(ii)	neg	294.099	4.73477	M-H2O-H	C14H19NO7	0	75.4	0	75.4	2.377	2.3769	1.2318	3.8e-05	0.0005065	5.1952	5.1721	5.1424	4.2069	4.2719	4.1115
neg_2585	Isoleucyl-Tryptophan	metab_7509	yes	down	B(ii)	neg	316.167	4.60022	M-H	C17H23N3O3	0	42.7	0	42.7	3.246	3.2452	0.661	1.06e-06	4.3e-05	3.4868	3.4836	3.5955	5.3366	5.3236	5.325
neg_2623	Isoleucyl-Phenylalanine	metab_7552	yes	down	B(ii)	neg	277.156	4.50525	M-H	C15H22N2O3	0	43	0	43	4.0239	4.0229	0.5468	4.63e-10	1.58e-07	3.3415	3.3599	3.3356	6.1267	6.1172	6.1143
neg_2653	Glucitol-lysine	metab_7585	yes	up	B(ii)	neg	331.151	4.4259	M+Na-2H	C12H26N2O7	0	45.4	0	45.4	3.4962	3.4944	1.6041	4.12e-05	0.0005383	5.6041	5.5656	5.5902	3.5232	3.2796	3.6456
neg_2706	(2S)-6-Amino-2-(hexanoylamino)hexanoic Acid	metab_7644	yes	down	B(ii)	neg	243.172	4.28355	M-H	C12H24N2O3	0	37.6	0	37.6	3.2138	3.213	0.7182	3.09e-07	1.66e-05	4.5564	4.5141	4.4662	6.2834	6.2919	6.2718
neg_2795	Leucylleucine	metab_7742	yes	down	B(ii)	neg	243.172	4.08503	M-H	C12H24N2O3	0	48.9	0	48.9	3.3106	3.3097	0.7001	7.07e-07	3.12e-05	4.3827	4.4477	4.3284	6.2657	6.2729	6.2562
neg_2848	Phenylalanylmethionine	metab_7801	yes	down	B(ii)	neg	295.112	3.9662	M-H	C14H20N2O3S	0	47.1	0	47.1	4.3312	4.33	0.4155	7.45e-10	1.99e-07	2.287	2.2838	2.2811	5.4906	5.5182	5.4835
neg_2873	N-Valylphenylalanine	metab_7829	yes	down	B(i)	neg	263.141	3.91887	M-H	C14H20N2O3	78.2	0	78.2	0	3.9172	3.9162	0.5629	1.82e-11	1.3e-08	3.3891	3.3858	3.3832	6.0128	6.0205	6.0105
neg_2886	Tyrosyl-Isoleucine	metab_7843	yes	down	B(ii)	neg	293.151	3.88753	M-H	C15H22N2O4	0	37.6	0	37.6	3.7161	3.7152	0.5959	1.46e-11	1.3e-08	3.4923	3.4891	3.4864	5.855	5.859	5.8506
neg_3051	Leucyl-Methionine	metab_8027	yes	down	B(ii)	neg	261.128	3.52417	M-H	C11H22N2O3S	0	30.3	0	30.3	2.807	2.8055	0.7441	0.001086	0.005892	3.7549	4.3233	4.0123	5.4141	5.4046	5.4305
neg_3054	Leucyl-Tyrosine	metab_8030	yes	down	B(ii)	neg	293.151	3.51627	M-H	C15H22N2O4	0	47	0	47	3.3137	3.3122	0.6506	0.0001104	0.001058	3.4117	3.7831	3.4058	5.4369	5.4406	5.4125
neg_3154	Valylleucine	metab_8139	yes	down	B(ii)	neg	229.156	3.31863	M-H	C11H22N2O3	0	43	0	43	3.4361	3.4348	0.6344	4.67e-05	0.0005892	3.3125	3.6411	3.6307	5.5633	5.5644	5.5563
neg_3187	Uracil analogue	metab_8175	yes	down	B(ii)	neg	251.104	3.24747	M-H	C12H16N2O4	0	36	0	36	3.4319	3.431	0.6131	1.03e-08	1.48e-06	3.201	3.1978	3.1951	5.1952	5.2394	5.2123
neg_319	D-Sorbitol	metab_8178	yes	up	B(i)	neg	181.071	0.5187	M-H, M+FA-H	C6H14O6	91.3	0	91.3	0	2.4107	2.4103	1.2017	1.28e-05	0.0002392	5.954	5.9793	5.9214	4.8888	4.9635	5.0066
neg_3194	3-Ethoxypropanoic Acid	metab_8183	yes	up	B(i)	neg	117.055	3.23148	M-H	C5H10O3	85.6	0	85.6	0	2.5844	2.5837	1.2185	1.8e-07	1.22e-05	6.3887	6.3777	6.3718	5.2625	5.2269	5.2152
neg_3290	N-Methylserotonin	metab_8288	yes	down	B(ii)	neg	235.109	2.93128	M+FA-H	C11H14N2O	0	38.2	0	38.2	3.684	3.6831	0.5821	4.44e-09	9.78e-07	3.2425	3.2393	3.2366	5.5869	5.5608	5.5458
neg_3293	Thr-Leu	metab_8291	yes	down	B(ii)	neg	231.135	2.90748	M-H	C10H20N2O4	0	36.6	0	36.6	3.8008	3.7998	0.5673	1.8e-11	1.3e-08	3.2466	3.2434	3.2407	5.7233	5.7137	5.7177
neg_3300	Glycyl-leucine	metab_8300	yes	down	B(i)	neg	187.109	2.86818	M-H	C8H16N2O3	82.7	0	82.7	0	2.917	2.9162	0.7377	3.82e-06	0.0001038	4.0654	4.0668	4.1891	5.5575	5.5709	5.5724
neg_3324	Asparaginylisoleucine	metab_8326	yes	down	B(ii)	neg	244.13	2.52888	M-H	C10H19N3O4	0	59.5	0	59.5	2.6011	2.6008	0.7926	5.57e-06	0.0001319	4.4923	4.3688	4.4458	5.6028	5.5935	5.5951
neg_3329	Ser-Leu	metab_8331	yes	down	B(ii)	neg	217.119	2.43455	M-H	C9H18N2O4	0	42.1	0	42.1	2.3166	2.3163	0.8222	2.83e-06	8.78e-05	4.2615	4.2582	4.2556	5.1683	5.144	5.2253
neg_3400	Serylphenylalanine	metab_8410	yes	down	B(ii)	neg	251.104	1.59695	M-H	C12H16N2O4	0	39.3	0	39.3	2.8564	2.8557	0.7177	4.62e-10	1.58e-07	3.5582	3.555	3.5523	4.9456	4.9581	4.9551
neg_3420	N-alpha-Acetyl-L-lysine	metab_8432	yes	down	B(ii)	neg	187.109	1.52648	M-H	C8H16N2O3	0	45.7	0	45.7	2.2528	2.2527	0.8331	7.97e-05	0.0008365	4.4724	4.3455	4.301	5.2429	5.2287	5.2758
neg_3448	Gamma-Glu-Leu	metab_8461	yes	down	B(i)	neg	259.13	1.51095	M-H	C11H20N2O5	69.3	0	69.3	0	3.5981	3.5972	0.622	1.82e-07	1.22e-05	3.6942	3.6649	3.5983	5.8743	5.8815	5.8572
neg_3534	Pseudouridine	metab_8552	yes	down	B(i)	neg	279.039	0.75905	M+Cl	C9H12N2O6	74.3	0	74.3	0	3.0672	3.0665	0.7294	8.1e-09	1.34e-06	4.3494	4.3462	4.3435	5.9548	5.9434	5.9762
neg_368	Malonic semialdehyde	metab_8705	yes	down	B(ii)	neg	133.014	0.604683	M+FA-H, 2M+Hac-H	C3H4O3	0	57.8	0	57.8	3.2315	3.2305	0.7704	6.58e-08	6.32e-06	5.967	6.027	6.0117	7.7842	7.7955	7.7932
neg_539	Benazeprilat	metab_9003	yes	up	B(ii)	neg	431.141	0.812933	M+Cl	C22H24N2O5	0	71.3	0	71.3	2.7353	2.7349	1.2278	1.71e-06	5.87e-05	6.9017	6.9342	6.9067	5.6476	5.6687	5.5765
neg_567	Tazobactam	metab_9028	yes	down	B(ii)	neg	281.036	1.12992	M-H2O-H	C10H12N4O5S	0	44.7	0	44.7	3.3075	3.3065	0.6724	1.03e-07	8.37e-06	3.8491	3.8459	3.8432	5.7237	5.7556	5.6818
neg_597	Ala-Leu	metab_9060	yes	down	B(i)	neg	201.124	1.51882	M-H	C9H18N2O3	62.5	0	62.5	0	3.3309	3.3308	0.6512	0.0001676	0.001447	3.8698	3.4486	3.4459	5.5094	5.5193	5.5007
neg_646	L-beta-aspartyl-L-phenylalanine	metab_9114	yes	down	B(ii)	neg	279.099	1.79968	M-H	C13H16N2O5	0	57.4	0	57.4	3.0108	3.0099	0.7006	1.53e-07	1.06e-05	3.6366	3.6334	3.6307	5.1521	5.2198	5.1885
neg_737	4-Coumaroylputrescine	metab_9215	yes	down	B(ii)	neg	279.135	2.94718	M+FA-H	C13H18N2O2	0	51.4	0	51.4	3.6754	3.6745	0.5901	1.36e-11	1.3e-08	3.3338	3.3306	3.3279	5.6429	5.6422	5.6494
neg_754	Dethiobiotin	metab_9234	yes	down	B(ii)	neg	259.13	3.0264	M+FA-H	C10H18N2O3	0	49.2	0	49.2	2.4945	2.4937	0.8167	4.19e-07	2.06e-05	4.7222	4.782	4.7475	5.818	5.816	5.8168
neg_811	(+/-)-2-Hydroxy-4-(methylthio)butanoic acid	metab_9296	yes	up	B(i)	neg	149.027	3.2078	M-H	C5H10O3S	30.3	0	30.3	0	2.9705	2.9696	1.3296	5.61e-07	2.66e-05	6.1323	6.1147	6.0541	4.6108	4.5713	4.5819
neg_932	Cornoside	metab_9430	yes	up	B(ii)	neg	361.115	3.49263	M+FA-H	C14H20O8	0	58.3	0	58.3	2.3315	2.3301	1.2174	0.0001351	0.001232	5.2486	5.2455	5.2936	4.4095	4.1996	4.3602
neg_954	Valylisoleucine	metab_9454	yes	down	B(ii)	neg	229.156	3.54795	M-H	C11H22N2O3	0	52	0	52	3.7016	3.7014	0.6266	0.0001178	0.001112	4.1268	3.6587	4.1431	6.3401	6.3435	6.3522
neg_2023	9,10-Epoxyoctadecanoic acid	metab_9503	yes	up	B(ii)	neg	295.228	6.23073	M-H2O-H	C18H34O4	0	60.3	0	60.3	2.4751	2.4734	1.2873	0.02494	0.06448	5.1779	5.629	5.4162	4.3489	3.5891	4.6653
neg_155	Caffeic Acid	metab_9506	yes	down	B(i)	neg	179.035	4.25172	M-H, 2M-H	C9H8O4	79.9	0	79.9	0	3.1472	3.1464	0.7772	7.31e-09	1.31e-06	5.9117	5.9298	5.9165	7.5994	7.6265	7.6225
neg_3509	Malic Acid	metab_9524	yes	down	B(i)	neg	133.014	0.844217	M-H	C4H6O5	91.6	0	91.6	0	3.4525	3.4516	0.7408	5.3e-10	1.65e-07	5.8306	5.8486	5.8302	7.8757	7.881	7.8783

## Sheet: 0-20h
ID	Metabolite	Metab ID	Significant	Regulate	level	Mode	M/Z	Retention time	Adducts	Formula	Fragmentation Score	Theoretical Fragmentation Score	Fragmentation Score	Theoretical Fragmentation Score	VIP_pred_OPLS-DA	VIP_PLS-DA	FC(d/a)	P_value	FDR	20h	20h	20h	0h	0h	0h
pos_1118	Ile Ile Arg	metab_133	yes	down	B(i)	pos	401.286	2.55223	M+2H, M+H	C18H36N6O4	42.9	0	42.9	0	2.3056	2.3054	0.8113	0.0003329	0.002531	4.8559	4.7439	4.5759	5.8897	5.7237	5.8601
pos_121	Icariside D1	metab_230	yes	down	B(ii)	pos	434.2	3.98785	M+NH4, M+K, M+Na	C19H28O10	0	60.9	0	60.9	2.9264	2.926	0.7505	5.2e-06	0.0001361	5.3028	5.1528	5.3159	7.0257	6.9972	6.9912
pos_1357	Ile Ser	metab_379	yes	down	B(i)	pos	219.133	1.03727	M+H	C9H18N2O4	36.8	0	36.8	0	2.9242	2.9239	0.6865	5.38e-05	0.0006454	3.7022	4.0198	3.7853	5.6191	5.5734	5.5715
pos_1477	Val Val	metab_509	yes	down	B(i)	pos	217.154	1.62077	M+H	C10H20N2O3	55.7	0	55.7	0	3.1041	3.1038	0.6717	0.0002038	0.001738	4.2063	3.7547	4.2206	6.0574	6.0416	6.04
pos_1548	1,2-Epithiopropane	metab_587	yes	down	B(ii)	pos	166.072	2.2331	2M+NH4	C3H6S	0	51.4	0	51.4	2.2784	2.2781	0.8023	2.77e-05	0.0003997	4.3139	4.3072	4.3062	5.4307	5.2731	5.409
pos_1600	Ala-phe	metab_645	yes	down	B(i)	pos	237.123	2.56778	M+H	C12H16N2O3	64.6	0	64.6	0	2.7324	2.7322	0.7572	5.15e-07	3.18e-05	4.7546	4.7803	4.6931	6.2591	6.2702	6.2639
pos_1720	L-Threo-3-Phenylserine	metab_778	yes	down	B(ii)	pos	223.107	2.8019	M+ACN+H	C9H11NO3	0	51.2	0	51.2	2.2821	2.282	0.8048	1.2e-05	0.0002379	4.4345	4.4019	4.3243	5.439	5.4957	5.4179
pos_1788	Val Leu	metab_851	yes	down	B(i)	pos	231.17	2.98792	M+H	C11H22N2O3	62.8	0	62.8	0	3.5661	3.5658	0.6225	2.14e-06	8.36e-05	4.2582	4.3929	4.1762	6.8817	6.8643	6.862
pos_1909	Phe Ile Gly	metab_982	yes	down	B(i)	pos	336.191	3.24538	M+H	C17H25N3O4	80.8	0	80.8	0	2.1911	2.191	0.8221	2.37e-05	0.0003651	4.6022	4.4563	4.5556	5.5075	5.5152	5.5369
pos_1964	Ketorolac	metab_1043	yes	down	B(ii)	pos	297.126	3.38607	M+ACN+H	C15H13NO3	0	40.9	0	40.9	2.9197	2.9197	0.7158	0.0004246	0.00306	4.6819	4.5363	4.1327	6.2085	6.2166	6.2255
pos_2069	Ile Ile	metab_1159	yes	down	B(i)	pos	245.185	3.71437	M+H	C12H24N2O3	30.9	0	30.9	0	3.1023	3.102	0.7171	2.95e-07	2.2e-05	5.0249	4.9492	4.9356	6.9491	6.92	6.9245
pos_2071	Met Phe	metab_1162	yes	down	B(i)	pos	297.126	3.7222	M+H	C14H20N2O3S	48.1	0	48.1	0	2.3784	2.3781	0.7864	1.45e-05	0.0002656	4.2736	4.1785	4.3152	5.4114	5.375	5.4482
pos_2142	Tyr Leu Val	metab_1241	yes	down	B(i)	pos	394.232	3.94883	M+H	C20H31N3O5	69.5	0	69.5	0	2.1837	2.1836	0.8229	0.0003183	0.002441	4.6506	4.6794	4.4184	5.61	5.5517	5.5443
pos_2177	Leu-leu-tyr	metab_1278	yes	down	B(i)	pos	408.248	4.07375	M+H	C21H33N3O5	68.2	0	68.2	0	2.2177	2.2175	0.8219	2.39e-05	0.0003651	4.7017	4.6679	4.5564	5.6664	5.6462	5.631
pos_22	LysoPC(18:2(9Z,12Z)/0:0)	metab_1303	yes	down	B(ii)	pos	520.338	6.41913	M+H, M+Na, M+K, M+H-H2O	C26H50NO7P	0	89.7	0	89.7	2.8525	2.8524	0.7908	2.27e-05	0.0003544	6.4308	6.2292	6.2059	7.9185	7.9612	7.9783
pos_2232	Leu Trp	metab_1340	yes	down	B(i)	pos	318.18	4.26925	M+H	C17H23N3O3	83	0	83	0	4.2323	4.2318	0.3679	3.73e-05	0.0005017	1.7838	2.4031	2.2159	5.827	5.789	5.787
pos_2570	Cyasterone	metab_1714	yes	up	B(ii)	pos	559.268	5.40362	M+K	C29H44O8	0	40.8	0	40.8	2.5879	2.5871	1.3432	0.00249	0.01124	5.5867	5.5961	5.5133	3.7467	4.2307	4.4531
pos_2593	Phe Leu Phe	metab_1738	yes	down	B(i)	pos	426.237	5.52877	M+H	C24H31N3O4	65.1	0	65.1	0	2.716	2.7157	0.7175	8.43e-07	4.39e-05	3.8693	3.7949	3.794	5.3421	5.2934	5.3338
pos_2790	LysoPE(16:0/0:0)	metab_1957	yes	down	B(ii)	pos	476.276	6.33342	M+Na	C21H44NO7P	0	71.4	0	71.4	3.4359	3.4355	0.6029	2.7e-07	2.15e-05	3.6224	3.6157	3.714	6.0358	6.0479	6.0853
pos_2792	Gingerglycolipid B	metab_1959	yes	down	B(ii)	pos	661.377	6.35685	M+H-H2O	C33H58O14	0	81	0	81	2.1728	2.173	0.8166	0.003514	0.01454	4.6454	4.6762	4.1817	5.4829	5.4695	5.5851
pos_2804	1-hexadecyl-glycero-3-phosphate	metab_1973	yes	down	B(ii)	pos	460.281	6.42695	M+ACN+Na	C19H41O6P	0	52.2	0	52.2	2.1931	2.1928	0.8116	0.0002853	0.002244	4.2646	4.1489	4.4221	5.235	5.323	5.2576
pos_2814	1-Hexadecanoyl-sn-Glycero-3-Phosphoethanolamine	metab_1984	yes	down	B(i)	pos	454.291	6.5203	M+H	C21H44NO7P	74.2	0	74.2	0	2.9973	2.997	0.6692	6.48e-09	4.09e-06	3.7092	3.7025	3.7016	5.543	5.5465	5.5142
pos_2873	Enoxacin	metab_2049	yes	down	B(ii)	pos	641.265	7.55058	2M+H	C15H17FN4O3	0	46.3	0	46.3	2.3943	2.3941	0.816	2.34e-06	8.53e-05	5.154	5.2334	5.1635	6.3351	6.3405	6.3829
pos_3060	5b-Cyprinol sulfate	metab_2254	yes	down	B(ii)	pos	577.275	6.84065	M+2Na-H	C27H48O8S	0	36	0	36	2.2203	2.2201	0.8289	1.96e-07	1.99e-05	4.8687	4.862	4.861	5.86	5.8508	5.8945
pos_3101	17-hydroxyprogesterone caproate	metab_2298	yes	down	B(ii)	pos	483.246	6.43477	M+K	C27H40O5	0	44.6	0	44.6	3.1068	3.1066	0.6508	1.59e-09	1.8e-06	3.6685	3.6618	3.6609	5.6162	5.6316	5.6422
pos_3108	Choline Phosphate	metab_2305	yes	down	B(i)	pos	184.073	6.4113	M+H	C5H14NO4P	55.3	0	55.3	0	2.9011	2.901	0.696	2.08e-05	0.0003389	4.0788	3.8629	3.8827	5.6061	5.6876	5.6934
pos_3171	PC(18:1(12Z)-2OH(9,10)/2:0)	metab_2375	yes	up	B(ii)	pos	613.38	6.17725	M+NH4	C28H54NO10P	0	44.6	0	44.6	3.7601	3.7598	1.9779	5.48e-07	3.34e-05	5.7586	5.9255	5.8024	2.9548	2.9422	2.9445
pos_3511	Phe Val Phe	metab_2749	yes	down	B(i)	pos	412.222	5.21585	M+H	C23H29N3O4	71.6	0	71.6	0	2.4009	2.4006	0.7978	1.54e-05	0.0002785	4.5576	4.6895	4.6989	5.8394	5.8383	5.802
pos_3541	Phe Val Ile	metab_2782	yes	down	B(i)	pos	378.237	5.1455	M+H	C20H31N3O4	73.3	0	73.3	0	2.4827	2.4825	0.7889	2.62e-05	0.0003889	4.8211	4.6249	4.6925	5.9799	5.9795	5.9618
pos_3619	All-trans-18-Hydroxyretinoic acid	metab_2866	yes	down	B(ii)	pos	380.216	4.94205	M+ACN+Na	C20H28O3	0	40.5	0	40.5	2.2411	2.2409	0.8238	1.87e-07	1.99e-05	4.7974	4.7767	4.7708	5.8259	5.7888	5.8006
pos_3829	SM(d18:1/20:5(7Z,9Z,11E,13E,17Z)-3OH(5,6,15))	metab_3096	yes	up	B(ii)	pos	421.258	4.48045	M+2Na	C43H77N2O9P	0	35.5	0	35.5	2.4761	2.4758	1.2476	1.7e-07	1.97e-05	6.3184	6.2854	6.2784	5.037	5.0657	5.0319
pos_3841	Ala Leu Phe	metab_3110	yes	down	B(i)	pos	350.206	4.44915	M+H	C18H27N3O4	45.6	0	45.6	0	2.1488	2.1485	0.824	9.33e-06	0.0002061	4.4074	4.3738	4.4604	5.3786	5.3785	5.313
pos_3870	Phe Phe	metab_3141	yes	down	B(i)	pos	313.153	4.3944	M+H	C18H20N2O3	68.4	0	68.4	0	3.6633	3.6629	0.5143	3.95e-06	0.0001138	2.7602	3.0282	2.91	5.6375	5.6531	5.6214
pos_3965	Difluprednate	metab_3245	yes	down	B(ii)	pos	473.212	4.18322	M+H-2H2O	C27H34F2O7	0	45.3	0	45.3	3.4209	3.4209	0.572	0.00262	0.0116	3.0818	4.0594	2.8402	5.8383	5.8126	5.797
pos_40	Cytarabine	metab_3284	yes	down	B(i)	pos	487.177	0.6749	M+H, M+K, M+Na, 2M+H	C9H13N3O5	37.9	0	37.9	0	3.2239	3.2236	0.7094	2.26e-08	6.42e-06	5.1844	5.1402	5.1749	7.2648	7.2967	7.2902
pos_4020	Ile Trp	metab_3308	yes	down	B(i)	pos	318.18	4.05818	M+H	C17H23N3O3	85.4	0	85.4	0	3.0195	3.0192	0.6925	7.68e-07	4.23e-05	4.1692	4.1374	4.255	6.0433	6.0442	6.0494
pos_4066	Ile Phe	metab_3357	yes	down	B(i)	pos	279.169	3.95657	M+H	C15H22N2O3	52.7	0	52.7	0	3.4347	3.4343	0.6366	6.82e-08	1.33e-05	4.1968	4.1766	4.2525	6.6309	6.6087	6.5966
pos_4144	postin	metab_3444	yes	up	B(ii)	pos	560.326	3.79252	M+ACN+Na	C22H40N8O5	0	67.9	0	67.9	3.3259	3.3256	1.5903	3.11e-09	2.52e-06	6.0799	6.05	6.0804	3.8244	3.8118	3.814
pos_4193	Leu Val Tyr	metab_3498	yes	down	B(i)	pos	394.232	3.69873	M+H	C20H31N3O5	64.7	0	64.7	0	2.2401	2.2399	0.8197	9.25e-05	0.0009776	4.5555	4.7588	4.7376	5.7248	5.6992	5.7186
pos_4233	N-Ribosylhistidine	metab_3542	yes	down	B(ii)	pos	329.148	3.61267	M+ACN+H	C11H17N3O6	0	32.2	0	32.2	2.6854	2.6851	0.7419	1.22e-05	0.0002394	4.1221	4.2968	4.28	5.7119	5.7025	5.7037
pos_443	Benzyl 6-O-beta-D-apiofuranosyl-beta-D-glucoside	metab_3760	yes	down	B(ii)	pos	420.185	3.43293	M+NH4, M+Na	C18H26O10	0	57.3	0	57.3	2.5735	2.5733	0.8028	2.72e-07	2.15e-05	5.5107	5.5173	5.457	6.8351	6.8493	6.8495
pos_4448	Glutaminylphenylalanine	metab_3780	yes	down	B(ii)	pos	276.134	3.26102	M+H-H2O	C14H19N3O4	0	68.8	0	68.8	3.0701	3.0697	0.6503	2.15e-07	2e-05	3.5258	3.5899	3.6047	5.5141	5.4898	5.4781
pos_4455	Phe Tyr	metab_3788	yes	down	B(i)	pos	329.148	3.24538	M+H	C18H20N2O4	41.3	0	41.3	0	2.4163	2.4161	0.774	0.000133	0.001277	3.9907	4.2649	4.0879	5.322	5.348	5.2754
pos_4602	Pro Phe	metab_3950	yes	down	B(i)	pos	263.139	3.00347	M+H	C14H18N2O3	41.4	0	41.4	0	2.4081	2.4079	0.8079	6.64e-06	0.0001573	5.0554	4.9514	4.9368	6.1811	6.1645	6.1491
pos_4694	Ile Tyr	metab_4046	yes	down	B(i)	pos	295.164	2.81755	M+H	C15H22N2O4	50.7	0	50.7	0	2.2803	2.2802	0.8183	1.18e-05	0.0002369	4.8548	4.747	4.7448	5.8508	5.8694	5.8132
pos_4747	Methyldopa	metab_4105	yes	down	B(ii)	pos	253.117	2.73942	M+ACN+H	C10H13NO4	0	53.4	0	53.4	3.0388	3.0387	0.6664	0.0001222	0.001217	3.8044	4.0094	3.5693	5.6646	5.7275	5.6862
pos_4768	1,5-Dibutyl methyl hydroxycitrate	metab_4128	yes	up	B(ii)	pos	707.289	2.70047	2M+K	C15H26O8	0	36.7	0	36.7	2.3492	2.349	1.207	6.67e-06	0.0001573	6.5804	6.6022	6.529	5.4832	5.3861	5.4626
pos_4823	Gamma-Glutamylleucine	metab_4190	yes	down	B(ii)	pos	243.133	2.63022	M+H-H2O	C11H20N2O5	0	60.3	0	60.3	2.437	2.4368	0.7824	0.0001895	0.001642	4.4857	4.2152	4.4901	5.6037	5.6555	5.6022
pos_4853	Thr Leu	metab_4223	yes	down	B(i)	pos	233.149	2.59125	M+H	C10H20N2O4	63.5	0	63.5	0	3.1617	3.1614	0.6745	3.38e-06	0.0001047	4.113	4.2783	4.2825	6.2596	6.2708	6.2609
pos_4945	Phe Glu	metab_4324	yes	down	B(i)	pos	295.128	2.4509	M+H	C14H18N2O5	51.9	0	51.9	0	3.0359	3.0358	0.6834	5.9e-05	0.000693	4.1335	4.2287	3.8753	5.9895	5.9704	5.9458
pos_4948	Asn Leu	metab_4327	yes	down	B(i)	pos	246.144	2.42763	M+H	C10H19N3O4	52.7	0	52.7	0	3.2403	3.24	0.6278	3.04e-07	2.21e-05	3.651	3.5889	3.588	5.7944	5.7107	5.7417
pos_4959	Ser Leu	metab_4339	yes	down	B(i)	pos	219.133	2.34968	M+H	C9H18N2O4	75.9	0	75.9	0	3.6267	3.6263	0.5605	2.4e-10	7.43e-07	3.4207	3.414	3.4131	6.1075	6.0904	6.0873
pos_5112	Hypoglycin B	metab_4505	yes	down	B(ii)	pos	253.118	1.5739	M+H-H2O	C12H18N2O5	0	31.7	0	31.7	2.6596	2.6594	0.7504	0.0006176	0.003971	4.6435	4.1347	4.4889	5.9004	5.8981	5.8807
pos_5217	ALA-ILE	metab_4618	yes	down	B(i)	pos	203.138	1.49593	M+H	C9H18N2O3	88.9	0	88.9	0	2.8199	2.8197	0.7514	1.2e-07	1.71e-05	4.9322	4.9019	4.867	6.526	6.5235	6.5123
pos_5282	Lys Leu	metab_4688	yes	down	B(i)	pos	260.196	1.15348	M+H	C12H25N3O3	67.7	0	67.7	0	3.0765	3.0761	0.6629	5.1e-05	0.0006209	3.7678	3.6591	4.0113	5.7752	5.7562	5.7239
pos_5303	His Leu	metab_4711	yes	down	B(i)	pos	269.16	1.0605	M+H	C12H20N4O3	44.6	0	44.6	0	3.7734	3.7723	0.4872	0.006703	0.02371	2.3178	2.3859	4.1583	6.0978	6.0448	6.0473
pos_5356	Niacinamide	metab_4765	yes	down	B(i)	pos	123.055	0.883133	M+H	C6H6N2O	55.7	0	55.7	0	2.9911	2.9909	0.7241	6.43e-06	0.000154	4.8793	4.8146	4.6819	6.6365	6.6133	6.6047
pos_5452	Val Glu	metab_4868	yes	down	B(i)	pos	247.128	0.705783	M+H	C10H18N2O5	78.4	0	78.4	0	2.9396	2.9393	0.6877	1.33e-08	5.8e-06	3.8809	3.8742	3.8733	5.6132	5.6445	5.6517
pos_5533	4-Trimethylammoniobutanoic Acid	metab_4955	yes	up	B(i)	pos	146.117	0.6363	M+H	C7H15NO2	73	0	73	0	3.6079	3.6073	1.5917	0.0001605	0.001453	7.2202	7.2093	7.1918	4.3376	4.3306	4.9165
pos_627	Leu Phe Leu	metab_5316	yes	down	B(i)	pos	392.253	5.41923	M+H, M+Na	C21H33N3O4	82.3	0	82.3	0	2.301	2.3008	0.8285	2.86e-07	2.2e-05	5.237	5.2017	5.1953	6.3034	6.2951	6.2723
pos_694	LysoPC(18:1(11Z)/0:0)	metab_5390	yes	down	B(ii)	pos	522.354	6.5594	M+H, M+Na	C26H52NO7P	0	57.5	0	57.5	2.5279	2.5278	0.8045	1.34e-05	0.0002545	5.4361	5.3968	5.2794	6.6482	6.6696	6.7114
pos_695	1-Palmitoylphosphatidylcholine	metab_5391	yes	down	B(ii)	pos	496.338	6.59068	M+H, M+Na	C24H50NO7P	0	83.9	0	83.9	2.8123	2.8121	0.7677	8.05e-07	4.31e-05	5.379	5.3195	5.2822	6.9158	6.9423	6.9592
pos_717	LysoPC(0:0/18:2(9Z,12Z))	metab_5415	yes	down	B(ii)	pos	520.338	7.62867	M+H, M+Na	C26H50NO7P	0	53.1	0	53.1	3.2391	3.2389	0.6292	3.86e-06	0.0001124	3.6996	3.6001	3.5992	5.6769	5.7957	5.8484
pos_761	LysoPS(18:2(9Z,12Z)/0:0)	metab_5464	yes	down	B(ii)	pos	522.281	6.54375	M+H, M+Na	C24H44NO9P	0	62.3	0	62.3	2.8822	2.882	0.7384	5.68e-06	0.0001434	4.8438	4.8343	4.6862	6.4637	6.4758	6.5114
pos_769	LysoPC(18:3(6Z,9Z,12Z)/0:0)	metab_5472	yes	down	B(ii)	pos	518.322	6.3256	M+H, M+Na	C26H48NO7P	0	84.9	0	84.9	3.2002	3.2	0.6922	1.26e-05	0.0002459	4.8437	4.5752	4.6966	6.7606	6.8144	6.817
neg_1007	Benzarone	metab_5768	yes	up	B(ii)	neg	577.182	3.67448	2M+FA-H	C17H14O3	0	32.7	0	32.7	2.3136	2.3127	1.2733	0.0002005	0.001307	5.5887	5.6262	5.5957	4.5045	4.2182	4.4801
neg_1027	N-lactoyl-Methionine	metab_5790	yes	up	B(ii)	neg	220.065	3.73762	M-H	C8H15NO4S	0	46	0	46	2.2284	2.2282	1.2419	9.4e-05	0.0007499	5.6704	5.7678	5.6867	4.705	4.5985	4.4844
neg_1152	Proline betaine	metab_5927	yes	up	B(ii)	neg	188.093	4.06903	M+FA-H	C7H13NO2	0	38.8	0	38.8	3.0045	3.0042	1.6417	6.78e-08	4.55e-06	5.1486	5.0993	5.1496	3.1111	3.1507	3.1167
neg_1198	Phe-Tyr	metab_5977	yes	down	B(ii)	neg	327.136	4.18822	M-H	C18H20N2O4	0	30.8	0	30.8	2.0851	2.0849	0.8123	4.51e-08	3.67e-06	4.1811	4.1792	4.1793	5.1634	5.1331	5.1419
neg_1213	Vanillyl mandelate	metab_5995	yes	down	B(ii)	neg	178.027	4.25172	M-H2O-H	C9H9O5-	0	79.9	0	79.9	3.1287	3.1282	0.5696	1.14e-07	6.56e-06	2.8788	2.8769	2.877	5.0054	5.0929	5.0613
neg_1366	Leucylphenylalanine	metab_6164	yes	down	B(ii)	neg	277.156	4.73477	M-H	C15H22N2O3	0	43.5	0	43.5	3.5598	3.5593	0.554	2.92e-13	5.46e-10	3.4978	3.4959	3.496	6.3131	6.31	6.3138
neg_1414	Leu-Pro-Ile	metab_6217	yes	down	B(ii)	neg	362.209	4.90863	M+Na-2H	C17H31N3O4	0	45.1	0	45.1	2.2203	2.2199	0.8053	4.08e-06	8.14e-05	4.5859	4.4809	4.5435	5.6372	5.6185	5.6458
neg_1483	[(1R,5R)-5-(6-Aminopurin-9-yl)cyclohex-3-en-1-yl]methanol	metab_6292	yes	up	B(ii)	neg	266.104	5.09837	M+Na-2H	C12H15N5O	0	48.3	0	48.3	2.8692	2.8688	1.5084	8.55e-05	0.0006984	5.462	5.4712	5.4706	3.8526	3.5101	3.5116
neg_1484	Tryptophyl-Isoleucine	metab_6293	yes	down	B(ii)	neg	316.167	5.09837	M-H	C17H23N3O3	0	55.8	0	55.8	3.9543	3.9538	0.4021	4.76e-12	5.95e-09	2.3373	2.3354	2.3355	5.8164	5.8098	5.8053
neg_1526	Salsoline-1-carboxylate	metab_6339	yes	up	B(ii)	neg	236.093	5.26462	M-H	C12H15NO4	0	33.1	0	33.1	2.6837	2.6832	1.3168	1.59e-07	7.95e-06	6.6466	6.6518	6.6556	5.0476	5.0171	5.0871
neg_1581	6,15-Diketo-13,14-dihydro-PGF1alpha	metab_6399	yes	down	B(ii)	neg	415.235	5.45468	M+FA-H	C20H34O6	0	31.9	0	31.9	2.1082	2.1074	0.8144	0.0001214	0.0009172	4.4966	4.3089	4.3046	5.3996	5.3762	5.3223
neg_163	1,2,10-Trihydroxydihydro-trans-linalyl oxide 7-O-beta-D-glucopyranoside	metab_6453	yes	down	B(ii)	neg	427.183	4.4259	M-H, M+FA-H	C16H30O10	0	32.3	0	32.3	2.3588	2.3583	0.8134	5.66e-06	0.0001043	5.4678	5.3362	5.3809	6.6329	6.6329	6.6346
neg_171	(E)-2-Penten-1-ol	metab_6541	yes	up	B(ii)	neg	131.071	4.68725	M-H, M+FA-H	C5H10O	0	35.4	0	35.4	2.3851	2.3848	1.2015	1.4e-08	1.51e-06	7.5434	7.5372	7.5313	6.2888	6.262	6.2685
neg_172	Tryptophol [xylosyl-(1->6)-glucoside]	metab_6552	yes	down	B(ii)	neg	454.172	4.71893	M-H, M+FA-H	C21H29NO10	0	37.6	0	37.6	3.3563	3.3558	0.5865	1.49e-07	7.77e-06	3.5442	3.5029	3.609	6.0619	6.0617	6.0438
neg_1799	9,10-Epoxystearic acid	metab_6639	yes	up	B(ii)	neg	297.244	6.27847	M-H	C18H34O3	0	41.2	0	41.2	3.0069	3.0069	1.5632	2.62e-05	0.0003048	5.7359	5.4247	5.6431	3.5984	3.5749	3.5764
neg_1801	PC(17:2(9Z,12Z)/0:0)	metab_6643	yes	down	B(ii)	neg	504.31	6.30225	M-H	C25H48NO7P	0	72.9	0	72.9	2.3399	2.3397	0.8139	1.31e-06	3.76e-05	5.3111	5.315	5.356	6.501	6.5673	6.5671
neg_1809	PE(16:0/0:0)	metab_6651	yes	down	B(i)	neg	452.279	6.37348	M-H	C21H44NO7P	94.9	0	94.9	0	2.1164	2.1159	0.8248	8.31e-05	0.0006884	4.7136	4.7546	4.6788	5.6139	5.8123	5.7284
neg_1818	Ciprofloxacin	metab_6661	yes	down	B(ii)	neg	661.261	6.58733	2M-H	C17H18FN3O3	0	81.3	0	81.3	2.2674	2.2672	0.8068	2.59e-09	5.71e-07	4.7756	4.7737	4.7739	5.9126	5.9109	5.9272
neg_1980	LysoPG(18:2(9Z,12Z)/0:0)	metab_6840	yes	down	B(ii)	neg	507.273	6.85685	M-H	C24H45O9P	0	67.5	0	67.5	2.2282	2.2283	0.8077	8.6e-06	0.0001408	4.5838	4.6891	4.6582	5.7131	5.7469	5.7899
neg_1992	LysoPI(16:0/0:0)	metab_6853	yes	down	B(ii)	neg	593.274	6.57938	M+Na-2H	C25H49O12P	0	76.3	0	76.3	2.6643	2.6639	0.7766	8.03e-07	2.56e-05	5.5351	5.4734	5.4455	7.055	7.0429	7.0912
neg_1998	LysoPE(0:0/18:3(9Z,12Z,15Z))	metab_6859	yes	down	B(ii)	neg	520.268	6.39727	M+FA-H	C23H42NO7P	0	78.2	0	78.2	2.6629	2.6623	0.7557	3.01e-06	6.45e-05	4.9552	4.836	4.8392	6.4245	6.4653	6.4734
neg_2014	1-Oleoylglycerophosphoserine	metab_6879	yes	down	B(ii)	neg	544.266	6.29428	M+Na-2H	C24H46NO9P	0	69.7	0	69.7	2.814	2.8135	0.7104	1.28e-05	0.0001842	4.4163	4.3619	4.2091	6.0403	6.113	6.1274
neg_2015	Linoleic Acid	metab_6880	yes	down	B(i)	neg	279.233	6.29428	M-H	C18H32O2	55.6	0	55.6	0	2.2906	2.2902	0.8067	3.77e-06	7.56e-05	4.9179	4.8681	4.8232	6.0079	6.0332	6.071
neg_2024	LysoPE(18:3(9Z,12Z,15Z)/0:0)	metab_6889	yes	down	B(ii)	neg	474.263	6.23073	M-H	C23H42NO7P	0	86.4	0	86.4	2.8561	2.8557	0.7005	0.0001769	0.001197	4.2812	4.0519	4.5189	6.078	6.1277	6.1433
neg_21	Uridine	metab_6970	yes	down	B(i)	neg	279.039	1.1379	M+Cl, M+FA-H, M-H	C9H12N2O6	88.5	0	88.5	0	3.587	3.5865	0.5688	2.27e-08	2.07e-06	3.7333	3.7746	3.8095	6.6337	6.6379	6.6238
neg_2148	2,5-Dimethyl-4-ethoxy-3(2H)-furanone	metab_7024	yes	up	B(ii)	neg	137.06	5.8584	M-H2O-H	C8H12O3	0	35	0	35	2.0798	2.0797	1.2049	1.69e-06	4.47e-05	5.6975	5.6279	5.6499	4.7121	4.6835	4.6927
neg_2235	(2E)-4-hydroxy-5-methyl-2-propylidene-3(2H)-furanone	metab_7121	yes	up	B(ii)	neg	134.037	5.6685	M-H2O-H	C8H9O3-	0	58.3	0	58.3	2.3794	2.379	1.3845	0.0007923	0.003694	4.6995	4.6114	4.5916	3.085	3.4079	3.5467
neg_2243	Caroverine	metab_7130	yes	down	B(ii)	neg	410.209	5.6372	M+FA-H	C22H27N3O2	0	34.8	0	34.8	2.6439	2.6431	0.7171	0.0001316	0.0009672	4.1619	3.9723	3.7889	5.5564	5.5242	5.5445
neg_2360	3beta-Hydroxypregn-5-en-20-one sulfate	metab_7260	yes	down	B(ii)	neg	441.198	5.241	M+FA-H	C21H32O5S	0	43.4	0	43.4	4.5836	4.5847	0.1876	0.0006723	0.003307	0.1071	1.514	1.6853	5.8834	5.871	5.8713
neg_2361	1-Hexanol arabinosylglucoside	metab_7261	yes	down	B(ii)	neg	395.193	5.241	M-H	C17H32O10	0	44.5	0	44.5	2.5682	2.5686	0.721	0.0001939	0.00128	3.6125	3.9187	3.9751	5.3318	5.3041	5.3204
neg_2409	Tranexamic Acid	metab_7314	yes	up	B(ii)	neg	202.108	5.0905	M+FA-H	C8H15NO2	0	45.4	0	45.4	2.808	2.8075	1.4121	3.29e-07	1.32e-05	6.0055	6.0097	6.0058	4.2827	4.2008	4.2796
neg_2484	3-Isochromanone	metab_7397	yes	up	B(i)	neg	147.045	4.90863	M-H	C9H8O2	86.8	0	86.8	0	2.5133	2.5129	1.28	1.12e-08	1.32e-06	6.4213	6.4122	6.4193	5.0255	4.9967	5.0196
neg_2539	Tyramine glucuronide	metab_7458	yes	up	B(ii)	neg	294.099	4.73477	M-H2O-H	C14H19NO7	0	75.4	0	75.4	2.2931	2.2932	1.2792	1.54e-05	0.0002073	5.3601	5.3821	5.3658	4.2069	4.2719	4.1115
neg_2585	Isoleucyl-Tryptophan	metab_7509	yes	down	B(ii)	neg	316.167	4.60022	M-H	C17H23N3O3	0	42.7	0	42.7	2.8924	2.892	0.6511	1.52e-10	4.74e-08	3.4707	3.4688	3.4689	5.3366	5.3236	5.325
neg_2623	Isoleucyl-Phenylalanine	metab_7552	yes	down	B(ii)	neg	277.156	4.50525	M-H	C15H22N2O3	0	43	0	43	3.5468	3.5463	0.5432	2.03e-11	1.07e-08	3.3254	3.3235	3.3236	6.1267	6.1172	6.1143
neg_2653	Glucitol-lysine	metab_7585	yes	up	B(ii)	neg	331.151	4.4259	M+Na-2H	C12H26N2O7	0	45.4	0	45.4	3.0876	3.0866	1.611	3.88e-05	0.0003977	5.6252	5.6041	5.6039	3.5232	3.2796	3.6456
neg_2706	(2S)-6-Amino-2-(hexanoylamino)hexanoic Acid	metab_7644	yes	down	B(ii)	neg	243.172	4.28355	M-H	C12H24N2O3	0	37.6	0	37.6	2.7733	2.7729	0.728	7.43e-09	9.98e-07	4.5859	4.5764	4.5577	6.2834	6.2919	6.2718
neg_2777	(5Z)-(15S)-11-alpha-hydroxy-9,15-dioxoprosta-13-enoate	metab_7722	yes	down	B(ii)	neg	348.193	4.12472	M-H	C20H29O5-	0	30.5	0	30.5	2.2574	2.2578	0.7917	0.0002974	0.001778	4.183	4.5072	4.4106	5.4846	5.5423	5.5214
neg_2795	Leucylleucine	metab_7742	yes	down	B(ii)	neg	243.172	4.08503	M-H	C12H24N2O3	0	48.9	0	48.9	2.9642	2.9635	0.6881	1.32e-06	3.76e-05	4.3952	4.2686	4.2696	6.2657	6.2729	6.2562
neg_2848	Phenylalanylmethionine	metab_7801	yes	down	B(ii)	neg	295.112	3.9662	M-H	C14H20N2O3S	0	47.1	0	47.1	3.8113	3.8108	0.413	7e-10	1.87e-07	2.2709	2.2691	2.2692	5.4906	5.5182	5.4835
neg_2873	N-Valylphenylalanine	metab_7829	yes	down	B(i)	neg	263.141	3.91887	M-H	C14H20N2O3	78.2	0	78.2	0	3.4488	3.4483	0.5606	1.11e-11	6.92e-09	3.3729	3.371	3.3712	6.0128	6.0205	6.0105
neg_2886	Tyrosyl-Isoleucine	metab_7843	yes	down	B(ii)	neg	293.151	3.88753	M-H	C15H22N2O4	0	37.6	0	37.6	3.2727	3.2723	0.5935	7.16e-12	6.71e-09	3.4762	3.4743	3.4744	5.855	5.859	5.8506
neg_3051	Leucyl-Methionine	metab_8027	yes	down	B(ii)	neg	261.128	3.52417	M-H	C11H22N2O3S	0	30.3	0	30.3	2.7334	2.7331	0.6929	4.83e-06	9.29e-05	3.7337	3.6792	3.8467	5.4141	5.4046	5.4305
neg_3054	Leucyl-Tyrosine	metab_8030	yes	down	B(ii)	neg	293.151	3.51627	M-H	C15H22N2O4	0	47	0	47	2.9241	2.9239	0.6473	9.19e-05	0.000736	3.3955	3.3936	3.7554	5.4369	5.4406	5.4125
neg_3154	Valylleucine	metab_8139	yes	down	B(ii)	neg	229.156	3.31863	M-H	C11H22N2O3	0	43	0	43	3.0318	3.032	0.6308	3.52e-05	0.0003727	3.3055	3.6035	3.6156	5.5633	5.5644	5.5563
neg_3187	Uracil analogue	metab_8175	yes	down	B(ii)	neg	251.104	3.24747	M-H	C12H16N2O4	0	36	0	36	3.024	3.0235	0.6104	9.7e-09	1.21e-06	3.1849	3.183	3.1831	5.1952	5.2394	5.2123
neg_319	D-Sorbitol	metab_8178	yes	up	B(i)	neg	181.071	0.5187	M-H, M+FA-H	C6H14O6	91.3	0	91.3	0	2.4191	2.4187	1.2629	2.98e-06	6.45e-05	6.2506	6.2623	6.2521	4.8888	4.9635	5.0066
neg_3194	3-Ethoxypropanoic Acid	metab_8183	yes	up	B(i)	neg	117.055	3.23148	M-H	C5H10O3	85.6	0	85.6	0	2.3832	2.3829	1.2411	1.08e-07	6.3e-06	6.5029	6.4914	6.4977	5.2625	5.2269	5.2152
neg_3290	N-Methylserotonin	metab_8288	yes	down	B(ii)	neg	235.109	2.93128	M+FA-H	C11H14N2O	0	38.2	0	38.2	3.2446	3.2442	0.5796	4.18e-09	7.12e-07	3.2264	3.2245	3.2246	5.5869	5.5608	5.5458
neg_3293	Thr-Leu	metab_8291	yes	down	B(ii)	neg	231.135	2.90748	M-H	C10H20N2O4	0	36.6	0	36.6	3.3468	3.3464	0.5647	1.02e-11	6.92e-09	3.2305	3.2286	3.2287	5.7233	5.7137	5.7177
neg_3300	Glycyl-leucine	metab_8300	yes	down	B(i)	neg	187.109	2.86818	M-H	C8H16N2O3	82.7	0	82.7	0	2.6719	2.6717	0.7149	6.54e-08	4.54e-06	3.9554	3.9765	4.0087	5.5575	5.5709	5.5724
neg_3318	Aspartame	metab_8319	yes	down	B(ii)	neg	293.115	2.67077	M-H	C14H18N2O5	0	57	0	57	2.0728	2.0726	0.831	3.6e-09	6.47e-07	4.6918	4.6899	4.69	5.6376	5.6446	5.6538
neg_3324	Asparaginylisoleucine	metab_8326	yes	down	B(ii)	neg	244.13	2.52888	M-H	C10H19N3O4	0	59.5	0	59.5	2.4628	2.4636	0.749	0.002359	0.008597	3.8152	4.2421	4.5189	5.6028	5.5935	5.5951
neg_3329	Ser-Leu	metab_8331	yes	down	B(ii)	neg	217.119	2.43455	M-H	C9H18N2O4	0	42.1	0	42.1	2.0498	2.0498	0.8195	2.64e-06	5.89e-05	4.2453	4.2434	4.2435	5.1683	5.144	5.2253
neg_3400	Serylphenylalanine	metab_8410	yes	down	B(ii)	neg	251.104	1.59695	M-H	C12H16N2O4	0	39.3	0	39.3	2.5208	2.5205	0.7149	3.22e-10	9.28e-08	3.5421	3.5402	3.5403	4.9456	4.9581	4.9551
neg_3420	N-alpha-Acetyl-L-lysine	metab_8432	yes	down	B(ii)	neg	187.109	1.52648	M-H	C8H16N2O3	0	45.7	0	45.7	2.0535	2.0535	0.8209	1.78e-05	0.0002266	4.273	4.3818	4.271	5.2429	5.2287	5.2758
neg_3448	Gamma-Glu-Leu	metab_8461	yes	down	B(i)	neg	259.13	1.51095	M-H	C11H20N2O5	69.3	0	69.3	0	3.194	3.1935	0.6139	1.77e-08	1.8e-06	3.5881	3.5898	3.6342	5.8743	5.8815	5.8572
neg_3534	Pseudouridine	metab_8552	yes	down	B(i)	neg	279.039	0.75905	M+Cl	C9H12N2O6	74.3	0	74.3	0	2.705	2.7047	0.7271	7.41e-09	9.98e-07	4.3333	4.3314	4.3315	5.9548	5.9434	5.9762
neg_368	Malonic semialdehyde	metab_8705	yes	down	B(ii)	neg	133.014	0.604683	M+FA-H, 2M+Hac-H	C3H4O3	0	57.8	0	57.8	2.7688	2.7685	0.7813	3.62e-09	6.47e-07	6.0729	6.0993	6.0897	7.7842	7.7955	7.7932
neg_47	3,3'-Dihydroxy-4',5,7-trimethoxyflavan	metab_8933	yes	up	B(ii)	neg	331.119	4.90863	M-H, M+K-2H, M+Na-2H	C18H20O6	0	30.4	0	30.4	2.2707	2.2703	1.238	3.19e-07	1.3e-05	5.9762	5.9628	5.9431	4.8322	4.7858	4.8257
neg_539	Benazeprilat	metab_9003	yes	up	B(ii)	neg	431.141	0.812933	M+Cl	C22H24N2O5	0	71.3	0	71.3	2.3894	2.3891	1.2259	9e-06	0.0001453	6.8331	6.9377	6.9372	5.6476	5.6687	5.5765
neg_567	Tazobactam	metab_9028	yes	down	B(ii)	neg	281.036	1.12992	M-H2O-H	C10H12N4O5S	0	44.7	0	44.7	2.9151	2.9146	0.6699	9.86e-08	5.86e-06	3.833	3.8311	3.8312	5.7237	5.7556	5.6818
neg_597	Ala-Leu	metab_9060	yes	down	B(i)	neg	201.124	1.51882	M-H	C9H18N2O3	62.5	0	62.5	0	3.0356	3.0352	0.6281	1.86e-07	9.03e-06	3.4357	3.5147	3.4339	5.5094	5.5193	5.5007
neg_646	L-beta-aspartyl-L-phenylalanine	metab_9114	yes	down	B(ii)	neg	279.099	1.79968	M-H	C13H16N2O5	0	57.4	0	57.4	2.6557	2.6553	0.6977	1.45e-07	7.75e-06	3.6205	3.6186	3.6187	5.1521	5.2198	5.1885
neg_737	4-Coumaroylputrescine	metab_9215	yes	down	B(ii)	neg	279.135	2.94718	M+FA-H	C13H18N2O2	0	51.4	0	51.4	3.1967	3.1965	0.5972	1.98e-06	4.95e-05	3.3177	3.4803	3.3159	5.6429	5.6422	5.6494
neg_811	(+/-)-2-Hydroxy-4-(methylthio)butanoic acid	metab_9296	yes	up	B(i)	neg	149.027	3.2078	M-H	C5H10O3S	30.3	0	30.3	0	2.6026	2.6022	1.3282	4.79e-07	1.78e-05	6.062	6.137	6.0825	4.6108	4.5713	4.5819
neg_932	Cornoside	metab_9430	yes	up	B(ii)	neg	361.115	3.49263	M+FA-H	C14H20O8	0	58.3	0	58.3	2.1261	2.1252	1.2343	0.0001087	0.0008433	5.2971	5.3659	5.3438	4.4095	4.1996	4.3602
neg_954	Valylisoleucine	metab_9454	yes	down	B(ii)	neg	229.156	3.54795	M-H	C11H22N2O3	0	52	0	52	3.3247	3.3236	0.6101	9e-05	0.0007251	4.1539	3.8387	3.6201	6.3401	6.3435	6.3522
neg_2023	9,10-Epoxyoctadecanoic acid	metab_9503	yes	up	B(ii)	neg	295.228	6.23073	M-H2O-H	C18H34O4	0	60.3	0	60.3	2.228	2.2268	1.298	0.0208	0.04518	5.6382	5.2542	5.466	4.3489	3.5891	4.6653
neg_155	Caffeic Acid	metab_9506	yes	down	B(i)	neg	179.035	4.25172	M-H, 2M-H	C9H8O4	79.9	0	79.9	0	2.72	2.7196	0.7841	5.04e-08	3.78e-06	5.9981	5.9548	5.9629	7.5994	7.6265	7.6225
neg_3509	Malic Acid	metab_9524	yes	down	B(i)	neg	133.014	0.844217	M-H	C4H6O5	91.6	0	91.6	0	2.9888	2.9885	0.748	9.42e-11	3.53e-08	5.886	5.8973	5.8967	7.8757	7.881	7.8783

## Sheet: Sheet4
ID	Metabolite	Metab ID	Significant	Regulate	level	Mode	M/Z	Retention time	Adducts	Formula	Fragmentation Score	Theoretical Fragmentation Score	Fragmentation Score	Theoretical Fragmentation Score	VIP_pred_OPLS-DA	VIP_PLS-DA	FC(e/a)	P_value	FDR	22h	22h	22h	0h	0h	0h
pos_1118	Ile Ile Arg	metab_133	yes	down	B(i)	pos	401.286	2.55223	M+2H, M+H	C18H36N6O4	42.9	0	42.9	0	2.4415	2.4413	0.7677	2.21e-05	0.0003027	4.5156	4.4846	4.4131	5.8897	5.7237	5.8601
pos_121	Icariside D1	metab_230	yes	down	B(ii)	pos	434.2	3.98785	M+NH4, M+K, M+Na	C19H28O10	0	60.9	0	60.9	2.8343	2.834	0.7405	3.63e-07	2.34e-05	5.164	5.2397	5.1571	7.0257	6.9972	6.9912
pos_1357	Ile Ser	metab_379	yes	down	B(i)	pos	219.133	1.03727	M+H	C9H18N2O4	36.8	0	36.8	0	2.8092	2.8088	0.6793	2.35e-05	0.0003177	3.9521	3.7038	3.7326	5.6191	5.5734	5.5715
pos_1477	Val Val	metab_509	yes	down	B(i)	pos	217.154	1.62077	M+H	C10H20N2O3	55.7	0	55.7	0	2.9378	2.9375	0.6765	8.41e-06	0.000154	4.1561	4.1576	3.9552	6.0574	6.0416	6.04
pos_1548	1,2-Epithiopropane	metab_587	yes	down	B(ii)	pos	166.072	2.2331	2M+NH4	C3H6S	0	51.4	0	51.4	2.1562	2.1559	0.8034	2.83e-05	0.0003567	4.3188	4.3154	4.3104	5.4307	5.2731	5.409
pos_1600	Ala-phe	metab_645	yes	down	B(i)	pos	237.123	2.56778	M+H	C12H16N2O3	64.6	0	64.6	0	2.699	2.6987	0.7371	4.5e-08	6.85e-06	4.6379	4.6241	4.5877	6.2591	6.2702	6.2639
pos_1720	L-Threo-3-Phenylserine	metab_778	yes	down	B(ii)	pos	223.107	2.8019	M+ACN+H	C9H11NO3	0	51.2	0	51.2	2.4226	2.4224	0.756	4.05e-06	9.86e-05	4.0923	4.1817	4.0896	5.439	5.4957	5.4179
pos_1778	H-Hyp-gly-OH	metab_840	yes	down	B(ii)	pos	394.196	2.95695	2M+NH4	C7H12N2O4	0	31.6	0	31.6	2.189	2.1892	0.7954	0.006375	0.02078	4.6705	4.782	4.0731	5.6964	5.6976	5.6136
pos_1788	Val Leu	metab_851	yes	down	B(i)	pos	231.17	2.98792	M+H	C11H22N2O3	62.8	0	62.8	0	3.3953	3.3949	0.62	1.68e-06	5.83e-05	4.3781	4.2118	4.1881	6.8817	6.8643	6.862
pos_1909	Phe Ile Gly	metab_982	yes	down	B(i)	pos	336.191	3.24538	M+H	C17H25N3O4	80.8	0	80.8	0	2.3338	2.3333	0.7755	5.51e-05	0.0005622	4.2937	4.157	4.3914	5.5075	5.5152	5.5369
pos_1964	Ketorolac	metab_1043	yes	down	B(ii)	pos	297.126	3.38607	M+ACN+H	C15H13NO3	0	40.9	0	40.9	2.6972	2.6969	0.7341	2.83e-05	0.0003567	4.6712	4.6071	4.4146	6.2085	6.2166	6.2255
pos_2069	Ile Ile	metab_1159	yes	down	B(i)	pos	245.185	3.71437	M+H	C12H24N2O3	30.9	0	30.9	0	3.0293	3.0289	0.6999	6.53e-06	0.0001329	4.9721	4.7419	4.8404	6.9491	6.92	6.9245
pos_2071	Met Phe	metab_1162	yes	down	B(i)	pos	297.126	3.7222	M+H	C14H20N2O3S	48.1	0	48.1	0	2.249	2.249	0.7831	0.0009076	0.004647	4.0018	4.4548	4.2588	5.4114	5.375	5.4482
pos_2142	Tyr Leu Val	metab_1241	yes	down	B(i)	pos	394.232	3.94883	M+H	C20H31N3O5	69.5	0	69.5	0	2.1201	2.1201	0.8118	0.001296	0.006106	4.6434	4.6555	4.2639	5.61	5.5517	5.5443
pos_2177	Leu-leu-tyr	metab_1278	yes	down	B(i)	pos	408.248	4.07375	M+H	C21H33N3O5	68.2	0	68.2	0	2.0864	2.0861	0.8231	0.0003255	0.002132	4.8209	4.5549	4.5701	5.6664	5.6462	5.631
pos_22	LysoPC(18:2(9Z,12Z)/0:0)	metab_1303	yes	down	B(ii)	pos	520.338	6.41913	M+H, M+Na, M+K, M+H-H2O	C26H50NO7P	0	89.7	0	89.7	2.8905	2.8901	0.7622	1.81e-07	1.55e-05	6.0358	6.0563	6.0953	7.9185	7.9612	7.9783
pos_2214	Tyr Val Leu	metab_1320	yes	down	B(i)	pos	394.232	4.21452	M+H	C20H31N3O5	75.3	0	75.3	0	2.1661	2.1658	0.8267	5.04e-06	0.0001126	5.1164	5.0177	5.0791	6.1626	6.1249	6.115
pos_2232	Leu Trp	metab_1340	yes	down	B(i)	pos	318.18	4.26925	M+H	C17H23N3O3	83	0	83	0	3.9078	3.9072	0.3911	0.0007304	0.003905	3.0137	1.7853	2.0091	5.827	5.789	5.787
pos_23	LysoPE(18:2(9Z,12Z)/0:0)	metab_1414	yes	down	B(ii)	pos	478.291	6.40347	M+Na, M+2Na-H, 2M+H, M+H	C23H44NO7P	0	76.9	0	76.9	2.3551	2.3548	0.8327	3.6e-07	2.34e-05	6.2445	6.2505	6.2433	7.4629	7.5137	7.527
pos_2324	Leu Ala Phe	metab_1442	yes	down	B(i)	pos	350.206	4.55092	M+H	C18H27N3O4	68.4	0	68.4	0	2.1236	2.1234	0.8244	7.15e-06	0.0001395	4.7911	4.8642	4.7518	5.8335	5.8312	5.8091
pos_2341	Leu Glu Leu	metab_1461	yes	down	B(i)	pos	374.227	4.62133	M+H	C17H31N3O6	69.9	0	69.9	0	2.2341	2.2339	0.8082	1.77e-05	0.0002564	4.6826	4.81	4.8336	5.9112	5.9134	5.8999
pos_2536	Leu Leu Phe	metab_1676	yes	down	B(i)	pos	392.253	5.27065	M+H	C21H33N3O4	92.5	0	92.5	0	2.2421	2.2418	0.8133	4.4e-06	0.0001054	4.9045	4.9828	4.997	6.1251	6.1079	6.0679
pos_2570	Cyasterone	metab_1714	yes	up	B(ii)	pos	559.268	5.40362	M+K	C29H44O8	0	40.8	0	40.8	2.4426	2.4425	1.3401	0.002558	0.01032	5.5586	5.5847	5.5115	3.7467	4.2307	4.4531
pos_2593	Phe Leu Phe	metab_1738	yes	down	B(i)	pos	426.237	5.52877	M+H	C24H31N3O4	65.1	0	65.1	0	2.5922	2.5919	0.7144	6.08e-08	8.3e-06	3.8065	3.8046	3.7981	5.3421	5.2934	5.3338
pos_2790	LysoPE(16:0/0:0)	metab_1957	yes	down	B(ii)	pos	476.276	6.33342	M+Na	C21H44NO7P	0	71.4	0	71.4	3.2797	3.2793	0.5982	8.88e-09	3.88e-06	3.6273	3.6239	3.6189	6.0358	6.0479	6.0853
pos_2792	Gingerglycolipid B	metab_1959	yes	down	B(ii)	pos	661.377	6.35685	M+H-H2O	C33H58O14	0	81	0	81	2.2704	2.27	0.7868	0.0001121	0.0009419	4.2369	4.3043	4.4686	5.4829	5.4695	5.5851
pos_2804	1-hexadecyl-glycero-3-phosphate	metab_1973	yes	down	B(ii)	pos	460.281	6.42695	M+ACN+Na	C19H41O6P	0	52.2	0	52.2	2.2086	2.2084	0.7889	0.0001136	0.0009528	4.0208	4.2246	4.2313	5.235	5.323	5.2576
pos_2814	1-Hexadecanoyl-sn-Glycero-3-Phosphoethanolamine	metab_1984	yes	down	B(i)	pos	454.291	6.5203	M+H	C21H44NO7P	74.2	0	74.2	0	2.84	2.8397	0.6703	6.59e-09	3.4e-06	3.7142	3.7108	3.7058	5.543	5.5465	5.5142
pos_2841	(2R)-2-Hydroxy-3-[(hydroxy{[(1S,2R,3R,4S,5S,6R)-2,3,4,5,6-pentahydroxycyclohexyl]oxy}phosphoryl)oxy]propyl (9Z,12Z)-octadeca-9,12-dienoate	metab_2014	yes	down	B(ii)	pos	619.283	7.04317	M+Na	C27H49O12P	0	90.1	0	90.1	2.3557	2.3554	0.8203	1e-06	4.3e-05	5.7465	5.7658	5.6828	6.9959	6.9856	6.9819
pos_2850	[3-[2,3-Dihydroxypropoxy(hydroxy)phosphoryl]oxy-2-hydroxypropyl] hexadecanoate	metab_2024	yes	down	B(ii)	pos	507.268	7.40203	M+Na	C22H45O9P	0	40.2	0	40.2	2.0502	2.0501	0.8321	0.0003218	0.002117	4.6825	4.9467	4.7236	5.7244	5.7445	5.7788
pos_2873	Enoxacin	metab_2049	yes	down	B(ii)	pos	641.265	7.55058	2M+H	C15H17FN4O3	0	46.3	0	46.3	2.7955	2.795	0.7201	4.8e-05	0.0005083	4.7284	4.4051	4.593	6.3351	6.3405	6.3829
pos_2977	PI(20:5(5Z,8Z,11Z,14Z,17Z)/0:0)	metab_2163	yes	down	B(ii)	pos	619.283	7.59738	M+H	C29H47O12P	0	38.1	0	38.1	2.4412	2.4409	0.7872	6.24e-05	0.0006164	5.1076	5.0791	4.8773	6.327	6.3865	6.4203
pos_3060	5b-Cyprinol sulfate	metab_2254	yes	down	B(ii)	pos	577.275	6.84065	M+2Na-H	C27H48O8S	0	36	0	36	2.1011	2.1008	0.8299	2.01e-07	1.61e-05	4.8736	4.8702	4.8652	5.86	5.8508	5.8945
pos_3101	17-hydroxyprogesterone caproate	metab_2298	yes	down	B(ii)	pos	483.246	6.43477	M+K	C27H40O5	0	44.6	0	44.6	2.9442	2.9438	0.6519	1.62e-09	2.17e-06	3.6734	3.6701	3.665	5.6162	5.6316	5.6422
pos_3108	Choline Phosphate	metab_2305	yes	down	B(i)	pos	184.073	6.4113	M+H	C5H14NO4P	55.3	0	55.3	0	2.8697	2.8694	0.6699	2.24e-05	0.0003057	3.638	3.8795	3.8604	5.6061	5.6876	5.6934
pos_3171	PC(18:1(12Z)-2OH(9,10)/2:0)	metab_2375	yes	up	B(ii)	pos	613.38	6.17725	M+NH4	C28H54NO10P	0	44.6	0	44.6	3.7096	3.7091	2.0563	9.78e-09	3.97e-06	6.0209	6.0763	6.0816	2.9548	2.9422	2.9445
pos_3511	Phe Val Phe	metab_2749	yes	down	B(i)	pos	412.222	5.21585	M+H	C23H29N3O4	71.6	0	71.6	0	2.4035	2.4033	0.7755	1.08e-06	4.49e-05	4.5193	4.5603	4.4771	5.8394	5.8383	5.802
pos_3541	Phe Val Ile	metab_2782	yes	down	B(i)	pos	378.237	5.1455	M+H	C20H31N3O4	73.3	0	73.3	0	2.8074	2.8069	0.6992	9.76e-05	0.0008514	4.2265	3.9581	4.3462	5.9799	5.9795	5.9618
pos_3616	Phe Ala Phe	metab_2863	yes	down	B(i)	pos	384.19	4.94988	M+H	C21H25N3O4	71.8	0	71.8	0	2.1569	2.1565	0.8179	1.38e-05	0.0002144	4.8104	4.6706	4.752	5.8062	5.8079	5.7847
pos_3619	All-trans-18-Hydroxyretinoic acid	metab_2866	yes	down	B(ii)	pos	380.216	4.94205	M+ACN+Na	C20H28O3	0	40.5	0	40.5	2.3365	2.3363	0.7862	4.11e-05	0.0004584	4.6817	4.5427	4.4672	5.8259	5.7888	5.8006
pos_3641	Ile Leu Ile	metab_2888	yes	down	B(i)	pos	358.269	4.8952	M+H	C18H35N3O4	73.6	0	73.6	0	2.1818	2.1815	0.8215	7.41e-06	0.0001429	5.0308	4.9121	4.9511	6.0602	6.041	6.0297
pos_3829	SM(d18:1/20:5(7Z,9Z,11E,13E,17Z)-3OH(5,6,15))	metab_3096	yes	up	B(ii)	pos	421.258	4.48045	M+2Na	C43H77N2O9P	0	35.5	0	35.5	2.3639	2.3636	1.2505	7.09e-08	8.46e-06	6.3061	6.3238	6.2968	5.037	5.0657	5.0319
pos_3841	Ala Leu Phe	metab_3110	yes	down	B(i)	pos	350.206	4.44915	M+H	C18H27N3O4	45.6	0	45.6	0	2.0228	2.0226	0.8268	5.86e-06	0.000123	4.4562	4.3919	4.4403	5.3786	5.3785	5.313
pos_3870	Phe Phe	metab_3141	yes	down	B(i)	pos	313.153	4.3944	M+H	C18H20N2O3	68.4	0	68.4	0	3.4994	3.4993	0.5047	9.91e-05	0.0008606	2.7521	3.1904	2.5913	5.6375	5.6531	5.6214
pos_3965	Difluprednate	metab_3245	yes	down	B(ii)	pos	473.212	4.18322	M+H-2H2O	C27H34F2O7	0	45.3	0	45.3	3.0726	3.0727	0.6186	0.002019	0.008509	3.6296	4.1184	3.047	5.8383	5.8126	5.797
pos_40	Cytarabine	metab_3284	yes	down	B(i)	pos	487.177	0.6749	M+H, M+K, M+Na, 2M+H	C9H13N3O5	37.9	0	37.9	0	3.0445	3.0441	0.7117	4.91e-06	0.0001118	5.0589	5.2501	5.2425	7.2648	7.2967	7.2902
pos_4016	Phe Ala Val	metab_3303	yes	down	B(i)	pos	336.191	4.06593	M+H	C17H25N3O4	57	0	57	0	2.0302	2.0299	0.8255	0.0001198	0.0009957	4.539	4.3337	4.4806	5.4197	5.3937	5.3616
pos_4020	Ile Trp	metab_3308	yes	down	B(i)	pos	318.18	4.05818	M+H	C17H23N3O3	85.4	0	85.4	0	2.937	2.9365	0.6763	1.24e-05	0.0002002	4.2066	3.9515	4.1097	6.0433	6.0442	6.0494
pos_4066	Ile Phe	metab_3357	yes	down	B(i)	pos	279.169	3.95657	M+H	C15H22N2O3	52.7	0	52.7	0	3.4686	3.4683	0.5859	5.44e-05	0.0005582	4.1276	3.8893	3.6063	6.6309	6.6087	6.5966
pos_4144	postin	metab_3444	yes	up	B(ii)	pos	560.326	3.79252	M+ACN+Na	C22H40N8O5	0	67.9	0	67.9	3.1735	3.1731	1.5968	1.38e-08	4.91e-06	6.1007	6.1176	6.0656	3.8244	3.8118	3.814
pos_4193	Leu Val Tyr	metab_3498	yes	down	B(i)	pos	394.232	3.69873	M+H	C20H31N3O5	64.7	0	64.7	0	2.4566	2.4561	0.7597	5.67e-05	0.0005751	4.3307	4.2146	4.4778	5.7248	5.6992	5.7186
pos_4233	N-Ribosylhistidine	metab_3542	yes	down	B(ii)	pos	329.148	3.61267	M+ACN+H	C11H17N3O6	0	32.2	0	32.2	2.5685	2.5683	0.7382	1.99e-06	6.51e-05	4.177	4.2837	4.1758	5.7119	5.7025	5.7037
pos_4271	Ile Phe Ala	metab_3584	yes	down	B(i)	pos	350.206	3.54232	M+H	C18H27N3O4	66.6	0	66.6	0	2.2741	2.2737	0.8035	8.81e-05	0.0007938	4.8926	4.6759	4.8985	6.0071	6.0047	5.9907
pos_4374	Ile Phe Asp	metab_3698	yes	down	B(i)	pos	394.196	3.38607	M+H	C19H27N3O6	76.1	0	76.1	0	2.0342	2.0341	0.8311	3.79e-05	0.0004311	4.5603	4.7135	4.6059	5.584	5.5771	5.5408
pos_443	Benzyl 6-O-beta-D-apiofuranosyl-beta-D-glucoside	metab_3760	yes	down	B(ii)	pos	420.185	3.43293	M+NH4, M+Na	C18H26O10	0	57.3	0	57.3	2.5543	2.5539	0.7842	4.29e-07	2.64e-05	5.3365	5.3539	5.4146	6.8351	6.8493	6.8495
pos_4448	Glutaminylphenylalanine	metab_3780	yes	down	B(ii)	pos	276.134	3.26102	M+H-H2O	C14H19N3O4	0	68.8	0	68.8	2.9916	2.9913	0.6301	2.1e-05	0.0002911	3.2895	3.5249	3.5725	5.5141	5.4898	5.4781
pos_4455	Phe Tyr	metab_3788	yes	down	B(i)	pos	329.148	3.24538	M+H	C18H20N2O4	41.3	0	41.3	0	2.2703	2.2702	0.7786	0.0001387	0.001109	3.984	4.2494	4.1804	5.322	5.348	5.2754
pos_4523	Phe Val Ala	metab_3864	yes	down	B(i)	pos	336.191	3.13607	M+H	C17H25N3O4	84.1	0	84.1	0	2.0435	2.0432	0.829	2.91e-06	7.62e-05	4.6134	4.5527	4.5921	5.5453	5.5532	5.497
pos_4590	Vignatic acid B	metab_3936	yes	down	B(ii)	pos	583.307	3.01908	M+ACN+Na	C27H41N3O7	0	71.6	0	71.6	2.2006	2.2005	0.8151	0.0004252	0.00263	4.9894	5.0342	4.7065	6.0434	5.9944	6.0349
pos_4602	Pro Phe	metab_3950	yes	down	B(i)	pos	263.139	3.00347	M+H	C14H18N2O3	41.4	0	41.4	0	2.365	2.3647	0.7948	1.74e-07	1.55e-05	4.9208	4.874	4.9038	6.1811	6.1645	6.1491
pos_4690	Thr Phe	metab_4042	yes	down	B(i)	pos	267.133	2.82525	M+H	C13H18N2O4	57.6	0	57.6	0	2.5216	2.5213	0.746	1.07e-06	4.46e-05	4.1876	4.2357	4.2562	5.6721	5.6994	5.6258
pos_4694	Ile Tyr	metab_4046	yes	down	B(i)	pos	295.164	2.81755	M+H	C15H22N2O4	50.7	0	50.7	0	2.2817	2.2814	0.7984	1.59e-06	5.61e-05	4.6268	4.6715	4.699	5.8508	5.8694	5.8132
pos_4747	Methyldopa	metab_4105	yes	down	B(ii)	pos	253.117	2.73942	M+ACN+H	C10H13NO4	0	53.4	0	53.4	3.0256	3.0252	0.6352	1.59e-05	0.0002367	3.7796	3.5336	3.5338	5.6646	5.7275	5.6862
pos_4768	1,5-Dibutyl methyl hydroxycitrate	metab_4128	yes	up	B(ii)	pos	707.289	2.70047	2M+K	C15H26O8	0	36.7	0	36.7	2.3469	2.3467	1.2291	2.36e-06	6.88e-05	6.7078	6.6724	6.6936	5.4832	5.3861	5.4626
pos_4823	Gamma-Glutamylleucine	metab_4190	yes	down	B(ii)	pos	243.133	2.63022	M+H-H2O	C11H20N2O5	0	60.3	0	60.3	2.4041	2.4037	0.7662	5.11e-05	0.0005317	4.2973	4.1904	4.4297	5.6037	5.6555	5.6022
pos_4853	Thr Leu	metab_4223	yes	down	B(i)	pos	233.149	2.59125	M+H	C10H20N2O4	63.5	0	63.5	0	3.1128	3.1124	0.6483	4.1e-05	0.0004584	4.2868	3.9376	3.9584	6.2596	6.2708	6.2609
pos_4945	Phe Glu	metab_4324	yes	down	B(i)	pos	295.128	2.4509	M+H	C14H18N2O5	51.9	0	51.9	0	3.0936	3.0933	0.6353	4.6e-05	0.0004913	3.9091	3.9035	3.5631	5.9895	5.9704	5.9458
pos_4948	Asn Leu	metab_4327	yes	down	B(i)	pos	246.144	2.42763	M+H	C10H19N3O4	52.7	0	52.7	0	2.7149	2.7147	0.7081	6.78e-05	0.0006575	4.2111	4.1104	3.8901	5.7944	5.7107	5.7417
pos_4959	Ser Leu	metab_4339	yes	down	B(i)	pos	219.133	2.34968	M+H	C9H18N2O4	75.9	0	75.9	0	3.4381	3.4377	0.5614	2.44e-10	1.38e-06	3.4256	3.4222	3.4172	6.1075	6.0904	6.0873
pos_5112	Hypoglycin B	metab_4505	yes	down	B(ii)	pos	253.118	1.5739	M+H-H2O	C12H18N2O5	0	31.7	0	31.7	2.9054	2.9056	0.6627	0.002284	0.009364	3.5175	4.4657	3.7326	5.9004	5.8981	5.8807
pos_5217	ALA-ILE	metab_4618	yes	down	B(i)	pos	203.138	1.49593	M+H	C9H18N2O3	88.9	0	88.9	0	2.6923	2.6919	0.7485	2.67e-09	2.17e-06	4.8828	4.8697	4.8911	6.526	6.5235	6.5123
pos_5282	Lys Leu	metab_4688	yes	down	B(i)	pos	260.196	1.15348	M+H	C12H25N3O3	67.7	0	67.7	0	2.7816	2.7812	0.6944	2.72e-05	0.0003478	4.1326	3.8555	3.9953	5.7752	5.7562	5.7239
pos_5303	His Leu	metab_4711	yes	down	B(i)	pos	269.16	1.0605	M+H	C12H20N4O3	44.6	0	44.6	0	4.1323	4.1318	0.363	2.48e-09	2.17e-06	2.205	2.2017	2.1967	6.0978	6.0448	6.0473
pos_5356	Niacinamide	metab_4765	yes	down	B(i)	pos	123.055	0.883133	M+H	C6H6N2O	55.7	0	55.7	0	2.8772	2.8769	0.7168	1.03e-06	4.39e-05	4.6731	4.7971	4.7625	6.6365	6.6133	6.6047
pos_5452	Val Glu	metab_4868	yes	down	B(i)	pos	247.128	0.705783	M+H	C10H18N2O5	78.4	0	78.4	0	2.7852	2.7848	0.6888	1.35e-08	4.91e-06	3.8858	3.8825	3.8774	5.6132	5.6445	5.6517
pos_5533	4-Trimethylammoniobutanoic Acid	metab_4955	yes	up	B(i)	pos	146.117	0.6363	M+H	C7H15NO2	73	0	73	0	3.4413	3.4411	1.5976	0.0001543	0.0012	7.2499	7.234	7.2191	4.3376	4.3306	4.9165
pos_577	Ile Val Ile	metab_5214	yes	down	B(i)	pos	344.253	4.80918	M+H, M+Na	C17H33N3O4	66.6	0	66.6	0	2.1562	2.1559	0.833	5.74e-07	3.05e-05	5.2671	5.2219	5.2591	6.3257	6.2922	6.2866
pos_586	Val Leu Phe	metab_5270	yes	down	B(i)	pos	378.237	4.94205	M+H, M+Na	C20H31N3O4	74.9	0	74.9	0	2.2207	2.2203	0.8146	2.44e-05	0.0003244	4.9894	4.8246	4.9533	6.0535	6.0308	6.0422
pos_601	Ile Ile Leu	metab_5288	yes	down	B(i)	pos	358.269	5.0907	M+H, M+Na	C18H35N3O4	82.8	0	82.8	0	2.2499	2.2496	0.819	1.47e-07	1.46e-05	5.1664	5.1691	5.2046	6.3383	6.3243	6.3131
pos_627	Leu Phe Leu	metab_5316	yes	down	B(i)	pos	392.253	5.41923	M+H, M+Na	C21H33N3O4	82.3	0	82.3	0	2.3731	2.3729	0.7967	3.12e-05	0.0003813	4.9675	5.1303	4.934	6.3034	6.2951	6.2723
pos_694	LysoPC(18:1(11Z)/0:0)	metab_5390	yes	down	B(ii)	pos	522.354	6.5594	M+H, M+Na	C26H52NO7P	0	57.5	0	57.5	2.6367	2.6363	0.7642	2.11e-06	6.67e-05	5.1185	5.0377	5.1506	6.6482	6.6696	6.7114
pos_695	1-Palmitoylphosphatidylcholine	metab_5391	yes	down	B(ii)	pos	496.338	6.59068	M+H, M+Na	C24H50NO7P	0	83.9	0	83.9	2.9303	2.9298	0.7194	9.59e-06	0.000167	5.0097	4.8665	5.1008	6.9158	6.9423	6.9592
pos_717	LysoPC(0:0/18:2(9Z,12Z))	metab_5415	yes	down	B(ii)	pos	520.338	7.62867	M+H, M+Na	C26H50NO7P	0	53.1	0	53.1	3.093	3.0925	0.6249	1.81e-06	6.15e-05	3.6117	3.6084	3.6033	5.6769	5.7957	5.8484
pos_761	LysoPS(18:2(9Z,12Z)/0:0)	metab_5464	yes	down	B(ii)	pos	522.281	6.54375	M+H, M+Na	C24H44NO9P	0	62.3	0	62.3	3.1178	3.1177	0.6568	0.0002004	0.001462	4.1042	4.5988	4.0738	6.4637	6.4758	6.5114
pos_769	LysoPC(18:3(6Z,9Z,12Z)/0:0)	metab_5472	yes	down	B(ii)	pos	518.322	6.3256	M+H, M+Na	C26H48NO7P	0	84.9	0	84.9	3.2882	3.2877	0.6401	2.07e-07	1.63e-05	4.3082	4.3421	4.4033	6.7606	6.8144	6.817
pos_185	Galactitol	metab_5741	yes	up	B(ii)	pos	221.041	0.521267	M+Na, M+K, M+ACN+H	C6H14O6	0	31.5	0	31.5	2.3187	2.3184	1.2262	7.56e-06	0.0001451	6.595	6.6197	6.6082	5.3922	5.3177	5.4571
neg_1007	Benzarone	metab_5768	yes	up	B(ii)	neg	577.182	3.67448	2M+FA-H	C17H14O3	0	32.7	0	32.7	2.3777	2.3768	1.3281	9.9e-05	0.0006843	5.8697	5.8451	5.8212	4.5045	4.2182	4.4801
neg_1027	N-lactoyl-Methionine	metab_5790	yes	up	B(ii)	neg	220.065	3.73762	M-H	C8H15NO4S	0	46	0	46	2.1807	2.1807	1.2639	4.65e-05	0.0003804	5.7943	5.8244	5.8073	4.705	4.5985	4.4844
neg_1152	Proline betaine	metab_5927	yes	up	B(ii)	neg	188.093	4.06903	M+FA-H	C7H13NO2	0	38.8	0	38.8	2.8808	2.8806	1.6734	7.37e-09	9.87e-07	5.2336	5.2293	5.2289	3.1111	3.1507	3.1167
neg_1198	Phe-Tyr	metab_5977	yes	down	B(ii)	neg	327.136	4.18822	M-H	C18H20N2O4	0	30.8	0	30.8	1.9621	1.962	0.8103	4.32e-08	3.24e-06	4.1709	4.169	4.1694	5.1634	5.1331	5.1419
neg_1213	Vanillyl mandelate	metab_5995	yes	down	B(ii)	neg	178.027	4.25172	M-H2O-H	C9H9O5-	0	79.9	0	79.9	2.9357	2.9353	0.5676	1.12e-07	6.48e-06	2.8686	2.8668	2.8672	5.0054	5.0929	5.0613
neg_1366	Leucylphenylalanine	metab_6164	yes	down	B(ii)	neg	277.156	4.73477	M-H	C15H22N2O3	0	43.5	0	43.5	3.3383	3.3381	0.5523	2.65e-13	9.95e-10	3.4876	3.4857	3.4861	6.3131	6.31	6.3138
neg_1414	Leu-Pro-Ile	metab_6217	yes	down	B(ii)	neg	362.209	4.90863	M+Na-2H	C17H31N3O4	0	45.1	0	45.1	2.3845	2.384	0.7407	0.0002754	0.00146	4.0605	4.0421	4.4151	5.6372	5.6185	5.6458
neg_1483	[(1R,5R)-5-(6-Aminopurin-9-yl)cyclohex-3-en-1-yl]methanol	metab_6292	yes	up	B(ii)	neg	266.104	5.09837	M+Na-2H	C12H15N5O	0	48.3	0	48.3	2.7454	2.745	1.5308	7.32e-05	0.0005411	5.5351	5.5692	5.5431	3.8526	3.5101	3.5116
neg_1484	Tryptophyl-Isoleucine	metab_6293	yes	down	B(ii)	neg	316.167	5.09837	M-H	C17H23N3O3	0	55.8	0	55.8	3.707	3.7067	0.4003	4.65e-12	8.07e-09	2.3271	2.3253	2.3257	5.8164	5.8098	5.8053
neg_1526	Salsoline-1-carboxylate	metab_6339	yes	up	B(ii)	neg	236.093	5.26462	M-H	C12H15NO4	0	33.1	0	33.1	2.5644	2.564	1.33	1.36e-07	7.07e-06	6.7219	6.7208	6.7124	5.0476	5.0171	5.0871
neg_1551	(E)-Casimiroedine	metab_6366	yes	down	B(ii)	neg	398.173	5.33585	M-H2O-H	C21H27N3O6	0	68.9	0	68.9	1.9329	1.9329	0.8224	1.45e-05	0.0001726	4.4248	4.4447	4.3302	5.3252	5.3586	5.3671
neg_1581	6,15-Diketo-13,14-dihydro-PGF1alpha	metab_6399	yes	down	B(ii)	neg	415.235	5.45468	M+FA-H	C20H34O6	0	31.9	0	31.9	2.3187	2.3187	0.7425	0.0002671	0.001438	4.0295	4.1511	3.7717	5.3996	5.3762	5.3223
neg_163	1,2,10-Trihydroxydihydro-trans-linalyl oxide 7-O-beta-D-glucopyranoside	metab_6453	yes	down	B(ii)	neg	427.183	4.4259	M-H, M+FA-H	C16H30O10	0	32.3	0	32.3	2.4362	2.4361	0.773	1.25e-06	3.21e-05	5.1648	5.1533	5.063	6.6329	6.6329	6.6346
neg_1637	Moexipril	metab_6461	yes	down	B(ii)	neg	497.224	5.70022	M-H	C27H34N2O7	0	56.8	0	56.8	2.3067	2.3064	0.7606	1.94e-05	0.0002097	4.245	4.2432	4.4157	5.6549	5.6438	5.6669
neg_171	(E)-2-Penten-1-ol	metab_6541	yes	up	B(ii)	neg	131.071	4.68725	M-H, M+FA-H	C5H10O	0	35.4	0	35.4	2.274	2.2737	1.209	9.01e-09	1.07e-06	7.582	7.5851	7.586	6.2888	6.262	6.2685
neg_172	Tryptophol [xylosyl-(1->6)-glucoside]	metab_6552	yes	down	B(ii)	neg	454.172	4.71893	M-H, M+FA-H	C21H29NO10	0	37.6	0	37.6	3.1789	3.1786	0.5768	1.87e-10	6.36e-08	3.4946	3.4927	3.4931	6.0619	6.0617	6.0438
neg_1798	Globotriaosylsphingosine from porcine blood	metab_6638	yes	down	B(ii)	neg	806.419	6.2626	M+Na-2H	C36H67NO17	0	32.6	0	32.6	1.9766	1.9762	0.8209	0.000516	0.002403	4.5323	4.5343	4.8245	5.6468	5.6053	5.6665
neg_1799	9,10-Epoxystearic acid	metab_6639	yes	up	B(ii)	neg	297.244	6.27847	M-H	C18H34O3	0	41.2	0	41.2	2.8896	2.8894	1.5911	3.81e-08	2.98e-06	5.6742	5.7333	5.6949	3.5984	3.5749	3.5764
neg_1801	PC(17:2(9Z,12Z)/0:0)	metab_6643	yes	down	B(ii)	neg	504.31	6.30225	M-H	C25H48NO7P	0	72.9	0	72.9	2.2415	2.241	0.8049	1.24e-05	0.000153	5.1854	5.2861	5.332	6.501	6.5673	6.5671
neg_1809	PE(16:0/0:0)	metab_6651	yes	down	B(i)	neg	452.279	6.37348	M-H	C21H44NO7P	94.9	0	94.9	0	1.9695	1.9688	0.8263	0.0001445	0.0009011	4.6693	4.7038	4.8031	5.6139	5.8123	5.7284
neg_1818	Ciprofloxacin	metab_6661	yes	down	B(ii)	neg	661.261	6.58733	2M-H	C17H18FN3O3	0	81.3	0	81.3	2.1319	2.1318	0.8051	2.49e-09	5.18e-07	4.7654	4.7636	4.764	5.9126	5.9109	5.9272
neg_1980	LysoPG(18:2(9Z,12Z)/0:0)	metab_6840	yes	down	B(ii)	neg	507.273	6.85685	M-H	C24H45O9P	0	67.5	0	67.5	2.3949	2.3942	0.7437	0.0002693	0.001446	4.0453	4.3367	4.4474	5.7131	5.7469	5.7899
neg_1992	LysoPI(16:0/0:0)	metab_6853	yes	down	B(ii)	neg	593.274	6.57938	M+Na-2H	C25H49O12P	0	76.3	0	76.3	2.6875	2.6873	0.7406	2.46e-07	1.06e-05	5.1899	5.2393	5.2636	7.055	7.0429	7.0912
neg_1998	LysoPE(0:0/18:3(9Z,12Z,15Z))	metab_6859	yes	down	B(ii)	neg	520.268	6.39727	M+FA-H	C23H42NO7P	0	78.2	0	78.2	2.6961	2.6957	0.7141	2.18e-06	4.69e-05	4.5368	4.6847	4.6063	6.4245	6.4653	6.4734
neg_2014	1-Oleoylglycerophosphoserine	metab_6879	yes	down	B(ii)	neg	544.266	6.29428	M+Na-2H	C24H46NO9P	0	69.7	0	69.7	2.68	2.68	0.6995	3.52e-05	0.0003134	4.3606	4.3381	4.0911	6.0403	6.113	6.1274
neg_2015	Linoleic Acid	metab_6880	yes	down	B(i)	neg	279.233	6.29428	M-H	C18H32O2	55.6	0	55.6	0	2.2698	2.2696	0.7833	2.02e-06	4.43e-05	4.691	4.7782	4.7192	6.0079	6.0332	6.071
neg_2024	LysoPE(18:3(9Z,12Z,15Z)/0:0)	metab_6889	yes	down	B(ii)	neg	474.263	6.23073	M-H	C23H42NO7P	0	86.4	0	86.4	2.902	2.9023	0.6439	0.0005545	0.002528	4.3115	3.5626	3.9403	6.078	6.1277	6.1433
neg_21	Uridine	metab_6970	yes	down	B(i)	neg	279.039	1.1379	M+Cl, M+FA-H, M-H	C9H12N2O6	88.5	0	88.5	0	3.3876	3.3873	0.5612	2.62e-11	1.64e-08	3.7231	3.7212	3.7216	6.6337	6.6379	6.6238
neg_2148	2,5-Dimethyl-4-ethoxy-3(2H)-furanone	metab_7024	yes	up	B(ii)	neg	137.06	5.8584	M-H2O-H	C8H12O3	0	35	0	35	2.0229	2.0227	1.221	1.8e-07	8.75e-06	5.7366	5.7142	5.7512	4.7121	4.6835	4.6927
neg_2235	(2E)-4-hydroxy-5-methyl-2-propylidene-3(2H)-furanone	metab_7121	yes	up	B(ii)	neg	134.037	5.6685	M-H2O-H	C8H9O3-	0	58.3	0	58.3	2.1888	2.1886	1.372	0.0008996	0.003721	4.6239	4.5259	4.6259	3.085	3.4079	3.5467
neg_2243	Caroverine	metab_7130	yes	down	B(ii)	neg	410.209	5.6372	M+FA-H	C22H27N3O2	0	34.8	0	34.8	2.5991	2.5991	0.6904	3.66e-06	6.28e-05	3.9201	3.7786	3.779	5.5564	5.5242	5.5445
neg_2360	3beta-Hydroxypregn-5-en-20-one sulfate	metab_7260	yes	down	B(ii)	neg	441.198	5.241	M+FA-H	C21H32O5S	0	43.4	0	43.4	3.8441	3.8432	0.3566	0.0001277	0.0008294	1.578	2.3806	2.3252	5.8834	5.871	5.8713
neg_2361	1-Hexanol arabinosylglucoside	metab_7261	yes	down	B(ii)	neg	395.193	5.241	M-H	C17H32O10	0	44.5	0	44.5	2.5307	2.5302	0.693	4.4e-05	0.0003669	3.6023	3.6005	3.8562	5.3318	5.3041	5.3204
neg_2409	Tranexamic Acid	metab_7314	yes	up	B(ii)	neg	202.108	5.0905	M+FA-H	C8H15NO2	0	45.4	0	45.4	2.692	2.6916	1.4321	2.78e-07	1.15e-05	6.0888	6.099	6.0896	4.2827	4.2008	4.2796
neg_2484	3-Isochromanone	metab_7397	yes	up	B(i)	neg	147.045	4.90863	M-H	C9H8O2	86.8	0	86.8	0	2.4149	2.4146	1.295	9.33e-09	1.07e-06	6.4873	6.4931	6.4976	5.0255	4.9967	5.0196
neg_2539	Tyramine glucuronide	metab_7458	yes	up	B(ii)	neg	294.099	4.73477	M-H2O-H	C14H19NO7	0	75.4	0	75.4	2.2722	2.2723	1.3128	9.94e-06	0.0001317	5.5099	5.4962	5.5228	4.2069	4.2719	4.1115
neg_2585	Isoleucyl-Tryptophan	metab_7509	yes	down	B(ii)	neg	316.167	4.60022	M-H	C17H23N3O3	0	42.7	0	42.7	2.715	2.7147	0.6492	1.48e-10	5.53e-08	3.4604	3.4586	3.459	5.3366	5.3236	5.325
neg_2623	Isoleucyl-Phenylalanine	metab_7552	yes	down	B(ii)	neg	277.156	4.50525	M-H	C15H22N2O3	0	43	0	43	3.2892	3.2888	0.5514	1.33e-06	3.33e-05	3.3152	3.3133	3.4928	6.1267	6.1172	6.1143
neg_2653	Glucitol-lysine	metab_7585	yes	up	B(ii)	neg	331.151	4.4259	M+Na-2H	C12H26N2O7	0	45.4	0	45.4	2.9157	2.9149	1.6216	3.6e-05	0.0003173	5.6513	5.6489	5.6443	3.5232	3.2796	3.6456
neg_2705	4,17-Dimethyltrilostane	metab_7643	yes	down	B(ii)	neg	378.204	4.28355	M+Na-2H	C22H31NO3	0	52.6	0	52.6	2.3866	2.3856	0.7283	0.003204	0.009709	3.6163	4.1273	4.4348	5.5376	5.6008	5.5803
neg_2706	(2S)-6-Amino-2-(hexanoylamino)hexanoic Acid	metab_7644	yes	down	B(ii)	neg	243.172	4.28355	M-H	C12H24N2O3	0	37.6	0	37.6	2.7144	2.7143	0.7025	7.21e-07	2.25e-05	4.4773	4.4004	4.3603	6.2834	6.2919	6.2718
neg_2776	Sacubitril	metab_7721	yes	down	B(ii)	neg	392.183	4.12472	M-H2O-H	C24H29NO5	0	35.9	0	35.9	2.1964	2.1965	0.7779	5.49e-05	0.0004357	4.4374	4.2831	4.2123	5.5708	5.5313	5.5238
neg_2777	(5Z)-(15S)-11-alpha-hydroxy-9,15-dioxoprosta-13-enoate	metab_7722	yes	down	B(ii)	neg	348.193	4.12472	M-H	C20H29O5-	0	30.5	0	30.5	2.2838	2.2843	0.7545	0.0007898	0.003341	4.4433	4.0937	3.948	5.4846	5.5423	5.5214
neg_2795	Leucylleucine	metab_7742	yes	down	B(ii)	neg	243.172	4.08503	M-H	C12H24N2O3	0	48.9	0	48.9	2.7908	2.7902	0.6836	2.14e-05	0.00022	4.1698	4.2269	4.4525	6.2657	6.2729	6.2562
neg_2848	Phenylalanylmethionine	metab_7801	yes	down	B(ii)	neg	295.112	3.9662	M-H	C14H20N2O3S	0	47.1	0	47.1	3.2048	3.2036	0.5092	0.001885	0.006544	2.2608	2.627	3.5083	5.4906	5.5182	5.4835
neg_2873	N-Valylphenylalanine	metab_7829	yes	down	B(i)	neg	263.141	3.91887	M-H	C14H20N2O3	78.2	0	78.2	0	3.2346	3.2343	0.5589	1.08e-11	8.07e-09	3.3627	3.3609	3.3613	6.0128	6.0205	6.0105
neg_2886	Tyrosyl-Isoleucine	metab_7843	yes	down	B(ii)	neg	293.151	3.88753	M-H	C15H22N2O4	0	37.6	0	37.6	3.0702	3.0699	0.5918	6.89e-12	8.07e-09	3.4659	3.4641	3.4645	5.855	5.859	5.8506
neg_3051	Leucyl-Methionine	metab_8027	yes	down	B(ii)	neg	261.128	3.52417	M-H	C11H22N2O3S	0	30.3	0	30.3	2.7119	2.7121	0.6536	4.87e-05	0.0003959	3.6629	3.6168	3.3415	5.4141	5.4046	5.4305
neg_3054	Leucyl-Tyrosine	metab_8030	yes	down	B(ii)	neg	293.151	3.51627	M-H	C15H22N2O4	0	47	0	47	2.8081	2.808	0.6313	1.59e-06	3.82e-05	3.5175	3.3835	3.3839	5.4369	5.4406	5.4125
neg_3150	16-Deacetylgeyerline	metab_8135	yes	up	B(ii)	neg	705.278	3.31863	M+K-2H	C36H48N2O10	0	54.4	0	54.4	2.1467	2.1464	1.2175	1.67e-06	3.95e-05	6.5429	6.5541	6.5519	5.3874	5.3306	5.4222
neg_3154	Valylleucine	metab_8139	yes	down	B(ii)	neg	229.156	3.31863	M-H	C11H22N2O3	0	43	0	43	2.9943	2.994	0.5913	4.48e-11	2.1e-08	3.2861	3.2843	3.2934	5.5633	5.5644	5.5563
neg_3176	Cephalosporin C	metab_8163	yes	down	B(ii)	neg	414.098	3.2633	M-H	C16H21N3O8S	0	35.4	0	35.4	1.9721	1.9717	0.7987	0.009021	0.02164	4.3139	3.8242	4.596	5.304	5.331	5.3093
neg_3187	Uracil analogue	metab_8175	yes	down	B(ii)	neg	251.104	3.24747	M-H	C12H16N2O4	0	36	0	36	2.8378	2.8375	0.6085	9.5e-09	1.07e-06	3.1747	3.1728	3.1732	5.1952	5.2394	5.2123
neg_319	D-Sorbitol	metab_8178	yes	up	B(i)	neg	181.071	0.5187	M-H, M+FA-H	C6H14O6	91.3	0	91.3	0	2.4202	2.4199	1.3002	1.8e-06	4.07e-05	6.4493	6.4306	6.4392	4.8888	4.9635	5.0066
neg_3194	3-Ethoxypropanoic Acid	metab_8183	yes	up	B(i)	neg	117.055	3.23148	M-H	C5H10O3	85.6	0	85.6	0	2.2864	2.2862	1.2533	8.22e-08	5.14e-06	6.5578	6.5641	6.5602	5.2625	5.2269	5.2152
neg_3215	N,n-Dimethylguanosine	metab_8206	yes	down	B(i)	neg	310.116	3.17613	M-H	C12H17N5O5	82.1	0	82.1	0	2.0322	2.032	0.8045	4.03e-06	6.77e-05	4.3563	4.2649	4.3279	5.3477	5.391	5.3568
neg_3290	N-Methylserotonin	metab_8288	yes	down	B(ii)	neg	235.109	2.93128	M+FA-H	C11H14N2O	0	38.2	0	38.2	3.0439	3.0436	0.5778	4.11e-09	7e-07	3.2162	3.2143	3.2147	5.5869	5.5608	5.5458
neg_3293	Thr-Leu	metab_8291	yes	down	B(ii)	neg	231.135	2.90748	M-H	C10H20N2O4	0	36.6	0	36.6	3.1394	3.1391	0.563	9.82e-12	8.07e-09	3.2203	3.2185	3.2189	5.7233	5.7137	5.7177
neg_3300	Glycyl-leucine	metab_8300	yes	down	B(i)	neg	187.109	2.86818	M-H	C8H16N2O3	82.7	0	82.7	0	2.3001	2.2999	0.7584	1.06e-05	0.0001359	4.2045	4.314	4.1473	5.5575	5.5709	5.5724
neg_3318	Aspartame	metab_8319	yes	down	B(ii)	neg	293.115	2.67077	M-H	C14H18N2O5	0	57	0	57	1.9506	1.9505	0.8292	3.43e-09	6.13e-07	4.6816	4.6798	4.6802	5.6376	5.6446	5.6538
neg_3324	Asparaginylisoleucine	metab_8326	yes	down	B(ii)	neg	244.13	2.52888	M-H	C10H19N3O4	0	59.5	0	59.5	2.5202	2.52	0.7023	0.001633	0.005852	3.784	4.3642	3.646	5.6028	5.5935	5.5951
neg_3329	Ser-Leu	metab_8331	yes	down	B(ii)	neg	217.119	2.43455	M-H	C9H18N2O4	0	42.1	0	42.1	1.9293	1.9293	0.8175	2.53e-06	5.12e-05	4.2351	4.2333	4.2337	5.1683	5.144	5.2253
neg_3400	Serylphenylalanine	metab_8410	yes	down	B(ii)	neg	251.104	1.59695	M-H	C12H16N2O4	0	39.3	0	39.3	2.3682	2.368	0.7129	3.1e-10	8.94e-08	3.5319	3.5301	3.5305	4.9456	4.9581	4.9551
neg_3420	N-alpha-Acetyl-L-lysine	metab_8432	yes	down	B(ii)	neg	187.109	1.52648	M-H	C8H16N2O3	0	45.7	0	45.7	1.865	1.865	0.8308	7.31e-05	0.0005411	4.4023	4.2596	4.4206	5.2429	5.2287	5.2758
neg_3448	Gamma-Glu-Leu	metab_8461	yes	down	B(i)	neg	259.13	1.51095	M-H	C11H20N2O5	69.3	0	69.3	0	3.008	3.0077	0.6093	5.88e-10	1.57e-07	3.5778	3.576	3.5764	5.8743	5.8815	5.8572
neg_3520	Hydroxyethyl glycine	metab_8538	yes	down	B(ii)	neg	118.05	0.805617	M-H	C4H9NO3	0	38.4	0	38.4	1.833	1.8328	0.8267	2.01e-05	0.0002129	4.0765	4.1319	4.0263	4.9473	4.9593	4.8931
neg_3534	Pseudouridine	metab_8552	yes	down	B(i)	neg	279.039	0.75905	M+Cl	C9H12N2O6	74.3	0	74.3	0	2.5401	2.5399	0.7254	7.22e-09	9.87e-07	4.3231	4.3213	4.3217	5.9548	5.9434	5.9762
neg_368	Malonic semialdehyde	metab_8705	yes	down	B(ii)	neg	133.014	0.604683	M+FA-H, 2M+Hac-H	C3H4O3	0	57.8	0	57.8	2.5513	2.5511	0.7881	5.84e-08	3.91e-06	6.1258	6.1226	6.1722	7.7842	7.7955	7.7932
neg_47	3,3'-Dihydroxy-4',5,7-trimethoxyflavan	metab_8933	yes	up	B(ii)	neg	331.119	4.90863	M-H, M+K-2H, M+Na-2H	C18H20O6	0	30.4	0	30.4	2.2141	2.2139	1.2582	3.23e-07	1.3e-05	6.035	6.0628	6.0764	4.8322	4.7858	4.8257
neg_539	Benazeprilat	metab_9003	yes	up	B(ii)	neg	431.141	0.812933	M+Cl	C22H24N2O5	0	71.3	0	71.3	2.2632	2.2632	1.231	3.39e-06	5.99e-05	6.8873	6.9546	6.9538	5.6476	5.6687	5.5765
neg_567	Tazobactam	metab_9028	yes	down	B(ii)	neg	281.036	1.12992	M-H2O-H	C10H12N4O5S	0	44.7	0	44.7	2.7362	2.7358	0.6682	9.64e-08	5.83e-06	3.8228	3.821	3.8214	5.7237	5.7556	5.6818
neg_597	Ala-Leu	metab_9060	yes	down	B(i)	neg	201.124	1.51882	M-H	C9H18N2O3	62.5	0	62.5	0	2.8678	2.8676	0.6214	2.65e-10	8.29e-08	3.4255	3.4237	3.4241	5.5094	5.5193	5.5007
neg_646	L-beta-aspartyl-L-phenylalanine	metab_9114	yes	down	B(ii)	neg	279.099	1.79968	M-H	C13H16N2O5	0	57.4	0	57.4	2.4941	2.4938	0.6958	1.42e-07	7.18e-06	3.6103	3.6084	3.6088	5.1521	5.2198	5.1885
neg_737	4-Coumaroylputrescine	metab_9215	yes	down	B(ii)	neg	279.135	2.94718	M+FA-H	C13H18N2O2	0	51.4	0	51.4	2.8898	2.8893	0.622	9.64e-05	0.0006725	3.3075	3.7689	3.4555	5.6429	5.6422	5.6494
neg_811	(+/-)-2-Hydroxy-4-(methylthio)butanoic acid	metab_9296	yes	up	B(i)	neg	149.027	3.2078	M-H	C5H10O3S	30.3	0	30.3	0	2.4925	2.4922	1.3433	3.08e-08	2.51e-06	6.1512	6.1677	6.1714	4.6108	4.5713	4.5819
neg_932	Cornoside	metab_9430	yes	up	B(ii)	neg	361.115	3.49263	M+FA-H	C14H20O8	0	58.3	0	58.3	2.1037	2.1033	1.2616	0.0001016	0.0006964	5.3992	5.4406	5.5231	4.4095	4.1996	4.3602
neg_954	Valylisoleucine	metab_9454	yes	down	B(ii)	neg	229.156	3.54795	M-H	C11H22N2O3	0	52	0	52	2.9992	2.9987	0.6378	8.79e-05	0.0006213	3.8586	4.3277	3.9553	6.3401	6.3435	6.3522
neg_2023	9,10-Epoxyoctadecanoic acid	metab_9503	yes	up	B(ii)	neg	295.228	6.23073	M-H2O-H	C18H34O4	0	60.3	0	60.3	2.2013	2.1994	1.3228	0.01325	0.02945	5.5437	5.5882	5.5392	4.3489	3.5891	4.6653
neg_155	Caffeic Acid	metab_9506	yes	down	B(i)	neg	179.035	4.25172	M-H, 2M-H	C9H8O4	79.9	0	79.9	0	2.5252	2.5249	0.7877	7.31e-09	9.87e-07	5.9926	5.9972	6.0078	7.5994	7.6265	7.6225
neg_3509	Malic Acid	metab_9524	yes	down	B(i)	neg	133.014	0.844217	M-H	C4H6O5	91.6	0	91.6	0	2.7603	2.76	0.7548	6.53e-10	1.63e-07	5.9348	5.9492	5.9552	7.8757	7.881	7.8783

## Sheet: totals
ID	Metabolite	KEGG Compound ID	Mode	CAS ID	M/Z	Retention time	Adducts	Formula	VIP_pred_OPLS-DA	FC(b/a)	P_value(b/a)	FDR(b/a)	Significant(b/a)	Regulate(b/a)	VIP_pred_OPLS-DA	FC(c/a)	P_value(c/a)	FDR(c/a)	Significant(c/a)	Regulate(c/a)	VIP_pred_OPLS-DA	FC(d/a)	P_value(d/a)	FDR(d/a)	Significant(d/a)	Regulate(d/a)	VIP_pred_OPLS-DA	FC(e/a)	P_value(e/a)	FDR(e/a)	Significant(e/a)	Regulate(e/a)	10h	10h	10h	16h	16h	16h	20h	20h	20h	22h	22h	22h	0h	0h	0h
neg_1152	Proline betaine	C10172	neg	471-87-4	188.093	4.06903	M+FA-H	C7H13NO2	3.7934	1.4731	6.235e-08	9.537e-06	yes	up	3.2737	1.5877	4.575e-08	5.043e-06	yes	up	3.0045	1.6417	6.776e-08	4.548e-06	yes	up	2.8808	1.6734	7.372e-09	9.868e-07	yes	up	4.5882	4.6139	4.6127	4.9405	4.9814	4.9658	5.1486	5.0993	5.1496	5.2336	5.2293	5.2289	3.1111	3.1507	3.1167
neg_1198	Phe-Tyr	-	neg	17355-18-9	327.136	4.18822	M-H	C18H20N2O4	3.0039	0.8199	5.791e-08	9.537e-06	yes	down	2.3571	0.815	5.091e-08	5.3e-06	yes	down	2.0851	0.8123	4.509e-08	3.674e-06	yes	down	1.9621	0.8103	4.318e-08	3.237e-06	yes	down	4.221	4.2149	4.2206	4.1972	4.194	4.1913	4.1811	4.1792	4.1793	4.1709	4.169	4.1694	5.1634	5.1331	5.1419
neg_1213	Vanillyl mandelate	-	neg	-	178.027	4.25172	M-H2O-H	C9H9O5-	4.5598	0.5773	1.243e-07	1.456e-05	yes	down	3.5517	0.5723	1.184e-07	8.875e-06	yes	down	3.1287	0.5696	1.144e-07	6.557e-06	yes	down	2.9357	0.5676	1.123e-07	6.476e-06	yes	down	2.9187	2.9126	2.9183	2.8949	2.8917	2.889	2.8788	2.8769	2.877	2.8686	2.8668	2.8672	5.0054	5.0929	5.0613
neg_1366	Leucylphenylalanine	-	neg	3063-05-06	277.156	4.73477	M-H	C15H22N2O3	4.9589	0.5984	1.836e-05	0.0006907	yes	down	3.8979	0.5843	9.853e-05	0.0009718	yes	down	3.5598	0.554	2.915e-13	5.462e-10	yes	down	3.3383	0.5523	2.653e-13	9.945e-10	yes	down	3.7288	3.6213	3.9802	3.5297	3.5107	4.0244	3.4978	3.4959	3.496	3.4876	3.4857	3.4861	6.3131	6.31	6.3138
neg_1483	[(1R,5R)-5-(6-Aminopurin-9-yl)cyclohex-3-en-1-yl]methanol	-	neg	-	266.104	5.09837	M+Na-2H	C12H15N5O	3.2516	1.3059	0.000669	0.007817	yes	up	3.0788	1.4521	0.0001369	0.001234	yes	up	2.8692	1.5084	8.553e-05	0.0006984	yes	up	2.7454	1.5308	7.32e-05	0.0005411	yes	up	4.7725	4.7347	4.6957	5.2558	5.2563	5.279	5.462	5.4712	5.4706	5.5351	5.5692	5.5431	3.8526	3.5101	3.5116
neg_1484	Tryptophyl-Isoleucine	-	neg	-	316.167	5.09837	M-H	C17H23N3O3	5.7827	0.4088	8.755e-12	1.397e-08	yes	down	4.4943	0.4045	7.367e-12	1.295e-08	yes	down	3.9543	0.4021	4.761e-12	5.948e-09	yes	down	3.707	0.4003	4.647e-12	8.065e-09	yes	down	2.3771	2.371	2.3766	2.3533	2.3501	2.3475	2.3373	2.3354	2.3355	2.3271	2.3253	2.3257	5.8164	5.8098	5.8053
neg_1526	Salsoline-1-carboxylate	-	neg	31758-50-6	236.093	5.26462	M-H	C12H15NO4	3.3909	1.234	5.357e-07	4.272e-05	yes	up	2.931	1.2914	2.166e-07	1.353e-05	yes	up	2.6837	1.3168	1.59e-07	7.946e-06	yes	up	2.5644	1.33	1.364e-07	7.068e-06	yes	up	6.2378	6.2309	6.229	6.5205	6.5228	6.5247	6.6466	6.6518	6.6556	6.7219	6.7208	6.7124	5.0476	5.0171	5.0871
neg_155	Caffeic Acid	C01197	neg	501-16-6;331-39-5;4361-87-9	179.035	4.25172	M-H, 2M-H	C9H8O4	4.0395	0.7797	8.129e-07	5.947e-05	yes	down	3.1472	0.7772	7.314e-09	1.305e-06	yes	down	2.72	0.7841	5.039e-08	3.781e-06	yes	down	2.5252	0.7877	7.314e-09	9.868e-07	yes	down	5.9985	5.9216	5.8948	5.9117	5.9298	5.9165	5.9981	5.9548	5.9629	5.9926	5.9972	6.0078	7.5994	7.6265	7.6225
neg_1818	Ciprofloxacin	C05349	neg	85721-33-1	661.261	6.58733	2M-H	C17H18FN3O3	3.2174	0.82	1.337e-06	8.79e-05	yes	down	2.5662	0.8094	3.256e-09	8.1e-07	yes	down	2.2674	0.8068	2.589e-09	5.708e-07	yes	down	2.1319	0.8051	2.487e-09	5.179e-07	yes	down	4.8862	4.8095	4.8609	4.7918	4.7885	4.7859	4.7756	4.7737	4.7739	4.7654	4.7636	4.764	5.9126	5.9109	5.9272
neg_21	Uridine	C00299	neg	58-96-8	279.039	1.1379	M+Cl, M+FA-H, M-H	C9H12N2O6	3.5108	0.809	6.194e-07	4.643e-05	yes	down	4.0609	0.5737	1.104e-06	4.449e-05	yes	down	3.587	0.5688	2.266e-08	2.072e-06	yes	down	3.3876	0.5612	2.618e-11	1.635e-08	yes	down	5.3361	5.3492	5.4087	3.7494	3.9217	3.7435	3.7333	3.7746	3.8095	3.7231	3.7212	3.7216	6.6337	6.6379	6.6238
neg_2235	(2E)-4-hydroxy-5-methyl-2-propylidene-3(2H)-furanone	-	neg	-	134.037	5.6685	M-H2O-H	C8H9O3-	3.6055	1.4084	0.0007787	0.008764	yes	up	2.7389	1.3926	0.000715	0.004253	yes	up	2.3794	1.3845	0.0007923	0.003694	yes	up	2.1888	1.372	0.0008996	0.003721	yes	up	4.6211	4.8219	4.6979	4.665	4.7092	4.6081	4.6995	4.6114	4.5916	4.6239	4.5259	4.6259	3.085	3.4079	3.5467
neg_2409	Tranexamic Acid	C12535	neg	1197-18-8	202.108	5.0905	M+FA-H	C8H15NO2	3.526	1.3007	1.577e-06	0.0001019	yes	up	3.0472	1.3742	4.952e-07	2.38e-05	yes	up	2.808	1.4121	3.285e-07	1.324e-05	yes	up	2.692	1.4321	2.783e-07	1.15e-05	yes	up	5.5548	5.5207	5.5228	5.852	5.8425	5.8421	6.0055	6.0097	6.0058	6.0888	6.099	6.0896	4.2827	4.2008	4.2796
neg_2623	Isoleucyl-Phenylalanine	-	neg	-	277.156	4.50525	M-H	C15H22N2O3	4.6334	0.6352	0.0002262	0.003853	yes	down	4.0239	0.5468	4.632e-10	1.578e-07	yes	down	3.5468	0.5432	2.032e-11	1.072e-08	yes	down	3.2892	0.5514	1.332e-06	3.327e-05	yes	down	3.5823	4.1943	3.8852	3.3415	3.3599	3.3356	3.3254	3.3235	3.3236	3.3152	3.3133	3.4928	6.1267	6.1172	6.1143
neg_2653	Glucitol-lysine	-	neg	-	331.151	4.4259	M+Na-2H	C12H26N2O7	4.4813	1.5952	4.282e-05	0.001293	yes	up	3.4962	1.6041	4.119e-05	0.0005383	yes	up	3.0876	1.611	3.883e-05	0.0003977	yes	up	2.9157	1.6216	3.598e-05	0.0003173	yes	up	5.5617	5.5479	5.5599	5.6041	5.5656	5.5902	5.6252	5.6041	5.6039	5.6513	5.6489	5.6443	3.5232	3.2796	3.6456
neg_2706	(2S)-6-Amino-2-(hexanoylamino)hexanoic Acid	-	neg	-	243.172	4.28355	M-H	C12H24N2O3	3.9798	0.7407	1.906e-06	0.0001152	yes	down	3.2138	0.7182	3.09e-07	1.655e-05	yes	down	2.7733	0.728	7.434e-09	9.979e-07	yes	down	2.7144	0.7025	7.211e-07	2.252e-05	yes	down	4.7296	4.6132	4.6164	4.5564	4.5141	4.4662	4.5859	4.5764	4.5577	4.4773	4.4004	4.3603	6.2834	6.2919	6.2718
neg_2795	Leucylleucine	C11332	neg	3303-31-9	243.172	4.08503	M-H	C12H24N2O3	4.0679	0.7287	1.729e-08	4.32e-06	yes	down	3.3106	0.7001	7.071e-07	3.118e-05	yes	down	2.9642	0.6881	1.316e-06	3.764e-05	yes	down	2.7908	0.6836	2.144e-05	0.00022	yes	down	4.5569	4.5873	4.5498	4.3827	4.4477	4.3284	4.3952	4.2686	4.2696	4.1698	4.2269	4.4525	6.2657	6.2729	6.2562
neg_2848	Phenylalanylmethionine	-	neg	15080-84-9	295.112	3.9662	M-H	C14H20N2O3S	5.1334	0.4899	0.001844	0.01589	yes	down	4.3312	0.4155	7.448e-10	1.994e-07	yes	down	3.8113	0.413	7.002e-10	1.874e-07	yes	down	3.2048	0.5092	0.001885	0.006544	yes	down	2.3107	3.4579	2.3103	2.287	2.2838	2.2811	2.2709	2.2691	2.2692	2.2608	2.627	3.5083	5.4906	5.5182	5.4835
neg_2873	N-Valylphenylalanine	-	neg	3918-92-1	263.141	3.91887	M-H	C14H20N2O3	5.0343	0.5671	2.214e-11	1.397e-08	yes	down	3.9172	0.5629	1.818e-11	1.295e-08	yes	down	3.4488	0.5606	1.108e-11	6.923e-09	yes	down	3.2346	0.5589	1.076e-11	8.065e-09	yes	down	3.4129	3.4067	3.4125	3.3891	3.3858	3.3832	3.3729	3.371	3.3712	3.3627	3.3609	3.3613	6.0128	6.0205	6.0105
neg_2886	Tyrosyl-Isoleucine	-	neg	-	293.151	3.88753	M-H	C15H22N2O4	4.7733	0.6002	1.888e-11	1.397e-08	yes	down	3.7161	0.5959	1.458e-11	1.295e-08	yes	down	3.2727	0.5935	7.16e-12	6.709e-09	yes	down	3.0702	0.5918	6.885e-12	8.065e-09	yes	down	3.5161	3.51	3.5157	3.4923	3.4891	3.4864	3.4762	3.4743	3.4744	3.4659	3.4641	3.4645	5.855	5.859	5.8506
neg_3054	Leucyl-Tyrosine	-	neg	-	293.151	3.51627	M-H	C15H22N2O4	3.0878	0.8179	0.0001166	0.002498	yes	down	3.3137	0.6506	0.0001104	0.001058	yes	down	2.9241	0.6473	9.19e-05	0.000736	yes	down	2.8081	0.6313	1.591e-06	3.822e-05	yes	down	4.5607	4.4292	4.3347	3.4117	3.7831	3.4058	3.3955	3.3936	3.7554	3.5175	3.3835	3.3839	5.4369	5.4406	5.4125
neg_3154	Valylleucine	-	neg	3989-97-7	229.156	3.31863	M-H	C11H22N2O3	3.5605	0.7644	5.324e-05	0.001467	yes	down	3.4361	0.6344	4.669e-05	0.0005892	yes	down	3.0318	0.6308	3.52e-05	0.0003727	yes	down	2.9943	0.5913	4.484e-11	2.101e-08	yes	down	4.3422	4.109	4.3009	3.3125	3.6411	3.6307	3.3055	3.6035	3.6156	3.2861	3.2843	3.2934	5.5633	5.5644	5.5563
neg_3187	Uracil analogue	-	neg	-	251.104	3.24747	M-H	C12H16N2O4	4.3843	0.6212	6.87e-08	9.537e-06	yes	down	3.4319	0.6131	1.028e-08	1.482e-06	yes	down	3.024	0.6104	9.698e-09	1.212e-06	yes	down	2.8378	0.6085	9.5e-09	1.066e-06	yes	down	3.2248	3.2722	3.2244	3.201	3.1978	3.1951	3.1849	3.183	3.1831	3.1747	3.1728	3.1732	5.1952	5.2394	5.2123
neg_3290	N-Methylserotonin	C06212	neg	1134-01-6	235.109	2.93128	M+FA-H	C11H14N2O	4.7317	0.5866	4.693e-09	1.599e-06	yes	down	3.684	0.5821	4.437e-09	9.781e-07	yes	down	3.2446	0.5796	4.181e-09	7.123e-07	yes	down	3.0439	0.5778	4.106e-09	6.995e-07	yes	down	3.2663	3.2602	3.2659	3.2425	3.2393	3.2366	3.2264	3.2245	3.2246	3.2162	3.2143	3.2147	5.5869	5.5608	5.5458
neg_3293	Thr-Leu	-	neg	50299-12-2	231.135	2.90748	M-H	C10H20N2O4	4.8832	0.5715	2.237e-11	1.397e-08	yes	down	3.8008	0.5673	1.795e-11	1.295e-08	yes	down	3.3468	0.5647	1.015e-11	6.923e-09	yes	down	3.1394	0.563	9.821e-12	8.065e-09	yes	down	3.2704	3.2643	3.27	3.2466	3.2434	3.2407	3.2305	3.2286	3.2287	3.2203	3.2185	3.2189	5.7233	5.7137	5.7177
neg_3329	Ser-Leu	-	neg	6665-16-3	217.119	2.43455	M-H	C9H18N2O4	2.9509	0.827	3.165e-06	0.0001694	yes	down	2.3166	0.8222	2.83e-06	8.781e-05	yes	down	2.0498	0.8195	2.638e-06	5.885e-05	yes	down	1.9293	0.8175	2.527e-06	5.115e-05	yes	down	4.2853	4.2792	4.2849	4.2615	4.2582	4.2556	4.2453	4.2434	4.2435	4.2351	4.2333	4.2337	5.1683	5.144	5.2253
neg_3400	Serylphenylalanine	-	neg	16875-28-8	251.104	1.59695	M-H	C12H16N2O4	3.6556	0.7228	5.555e-10	2.313e-07	yes	down	2.8564	0.7177	4.619e-10	1.578e-07	yes	down	2.5208	0.7149	3.22e-10	9.284e-08	yes	down	2.3682	0.7129	3.101e-10	8.939e-08	yes	down	3.5821	3.5759	3.5816	3.5582	3.555	3.5523	3.5421	3.5402	3.5403	3.5319	3.5301	3.5305	4.9456	4.9581	4.9551
neg_3448	Gamma-Glu-Leu	-	neg	2566-39-4	259.13	1.51095	M-H	C11H20N2O5	4.254	0.6791	0.000246	0.004117	yes	down	3.5981	0.622	1.819e-07	1.217e-05	yes	down	3.194	0.6139	1.773e-08	1.796e-06	yes	down	3.008	0.6093	5.881e-10	1.574e-07	yes	down	4.1466	3.6824	4.1314	3.6942	3.6649	3.5983	3.5881	3.5898	3.6342	3.5778	3.576	3.5764	5.8743	5.8815	5.8572
neg_3509	Malic Acid	C00149	neg	617-48-1;97-67-6;6915-15-7	133.014	0.844217	M-H	C4H6O5	4.4187	0.7451	2.541e-06	0.0001477	yes	down	3.4525	0.7408	5.296e-10	1.654e-07	yes	down	2.9888	0.748	9.419e-11	3.53e-08	yes	down	2.7603	0.7548	6.532e-10	1.632e-07	yes	down	5.9644	5.8557	5.7884	5.8306	5.8486	5.8302	5.886	5.8973	5.8967	5.9348	5.9492	5.9552	7.8757	7.881	7.8783
neg_3534	Pseudouridine	C02067	neg	1445-07-4	279.039	0.75905	M+Cl	C9H12N2O6	3.9301	0.7336	8.795e-09	2.536e-06	yes	down	3.0672	0.7294	8.098e-09	1.341e-06	yes	down	2.705	0.7271	7.407e-09	9.979e-07	yes	down	2.5401	0.7254	7.216e-09	9.868e-07	yes	down	4.3733	4.3671	4.3729	4.3494	4.3462	4.3435	4.3333	4.3314	4.3315	4.3231	4.3213	4.3217	5.9548	5.9434	5.9762
neg_368	Malonic semialdehyde	C00222	neg	926-61-4	133.014	0.604683	M+FA-H, 2M+Hac-H	C3H4O3	4.2115	0.766	4.104e-08	8.545e-06	yes	down	3.2315	0.7704	6.575e-08	6.319e-06	yes	down	2.7688	0.7813	3.624e-09	6.468e-07	yes	down	2.5513	0.7881	5.838e-08	3.907e-06	yes	down	5.959	6	5.9463	5.967	6.027	6.0117	6.0729	6.0993	6.0897	6.1258	6.1226	6.1722	7.7842	7.7955	7.7932
neg_539	Benazeprilat	C21541	neg	86541-78-8	431.141	0.812933	M+Cl	C22H24N2O5	3.3615	1.2065	2.601e-06	0.0001477	yes	up	2.7353	1.2278	1.707e-06	5.871e-05	yes	up	2.3894	1.2259	8.995e-06	0.0001453	yes	up	2.2632	1.231	3.389e-06	5.991e-05	yes	up	6.7895	6.8138	6.7775	6.9017	6.9342	6.9067	6.8331	6.9377	6.9372	6.8873	6.9546	6.9538	5.6476	5.6687	5.5765
neg_567	Tazobactam	C07771	neg	89786-04-9	281.036	1.12992	M-H2O-H	C10H12N4O5S	4.2425	0.6767	1.088e-07	1.315e-05	yes	down	3.3075	0.6724	1.027e-07	8.37e-06	yes	down	2.9151	0.6699	9.855e-08	5.863e-06	yes	down	2.7362	0.6682	9.644e-08	5.83e-06	yes	down	3.873	3.8668	3.8725	3.8491	3.8459	3.8432	3.833	3.8311	3.8312	3.8228	3.821	3.8214	5.7237	5.7556	5.6818
neg_597	Ala-Leu	-	neg	3303-34-2	201.124	1.51882	M-H	C9H18N2O3	4.1326	0.6717	0.001293	0.01269	yes	down	3.3309	0.6512	0.0001676	0.001447	yes	down	3.0356	0.6281	1.856e-07	9.031e-06	yes	down	2.8678	0.6214	2.653e-10	8.286e-08	yes	down	4.1501	3.4768	3.4752	3.8698	3.4486	3.4459	3.4357	3.5147	3.4339	3.4255	3.4237	3.4241	5.5094	5.5193	5.5007
neg_646	L-beta-aspartyl-L-phenylalanine	-	neg	-	279.099	1.79968	M-H	C13H16N2O5	3.8566	0.7052	1.638e-07	1.805e-05	yes	down	3.0108	0.7006	1.528e-07	1.061e-05	yes	down	2.6557	0.6977	1.454e-07	7.745e-06	yes	down	2.4941	0.6958	1.417e-07	7.175e-06	yes	down	3.6604	3.6543	3.66	3.6366	3.6334	3.6307	3.6205	3.6186	3.6187	3.6103	3.6084	3.6088	5.1521	5.2198	5.1885
neg_737	4-Coumaroylputrescine	-	neg	34136-53-3	279.135	2.94718	M+FA-H	C13H18N2O2	4.7205	0.5943	1.791e-11	1.397e-08	yes	down	3.6754	0.5901	1.359e-11	1.295e-08	yes	down	3.1967	0.5972	1.981e-06	4.949e-05	yes	down	2.8898	0.622	9.641e-05	0.0006725	yes	down	3.3576	3.3515	3.3572	3.3338	3.3306	3.3279	3.3177	3.4803	3.3159	3.3075	3.7689	3.4555	5.6429	5.6422	5.6494
neg_811	(+/-)-2-Hydroxy-4-(methylthio)butanoic acid	-	neg	120-91-2	149.027	3.2078	M-H	C5H10O3S	3.7116	1.3086	4.55e-08	8.552e-06	yes	up	2.9705	1.3296	5.611e-07	2.662e-05	yes	up	2.6026	1.3282	4.787e-07	1.776e-05	yes	up	2.4925	1.3433	3.083e-08	2.512e-06	yes	up	6.0126	5.9923	6.0056	6.1323	6.1147	6.0541	6.062	6.137	6.0825	6.1512	6.1677	6.1714	4.6108	4.5713	4.5819
neg_954	Valylisoleucine	-	neg	20556-14-3	229.156	3.54795	M-H	C11H22N2O3	4.3645	0.6916	3.553e-08	7.834e-06	yes	down	3.7016	0.6266	0.0001178	0.001112	yes	down	3.3247	0.6101	8.996e-05	0.0007251	yes	down	2.9992	0.6378	8.786e-05	0.0006213	yes	down	4.416	4.3579	4.3895	4.1268	3.6587	4.1431	4.1539	3.8387	3.6201	3.8586	4.3277	3.9553	6.3401	6.3435	6.3522
pos_1477	Val Val	-	pos	-	217.154	1.62077	M+H	C10H20N2O3	4.2406	0.6705	5.786e-05	0.001685	yes	down	3.4842	0.674	6.752e-05	0.0009855	yes	down	3.1041	0.6717	0.0002038	0.001738	yes	down	2.9378	0.6765	8.407e-06	0.000154	yes	down	4.2008	3.8351	4.1255	3.847	4.1664	4.2114	4.2063	3.7547	4.2206	4.1561	4.1576	3.9552	6.0574	6.0416	6.04
pos_1600	Ala-phe	-	pos	3061-90-3	237.123	2.56778	M+H	C12H16N2O3	3.8706	0.7363	2.487e-06	0.0002172	yes	down	3.1087	0.7486	0.0001553	0.001822	yes	down	2.7324	0.7572	5.153e-07	3.181e-05	yes	down	2.699	0.7371	4.502e-08	6.85e-06	yes	down	4.6477	4.6604	4.529	4.4896	4.6968	4.8818	4.7546	4.7803	4.6931	4.6379	4.6241	4.5877	6.2591	6.2702	6.2639
pos_1720	L-Threo-3-Phenylserine	C03290	pos	6254-48-4	223.107	2.8019	M+ACN+H	C9H11NO3	2.9328	0.8252	5.362e-05	0.001619	yes	down	2.5272	0.8076	0.0004664	0.004112	yes	down	2.2821	0.8048	1.202e-05	0.0002379	yes	down	2.4226	0.756	4.048e-06	9.864e-05	yes	down	4.5317	4.5568	4.4052	4.2184	4.5488	4.4398	4.4345	4.4019	4.3243	4.0923	4.1817	4.0896	5.439	5.4957	5.4179
pos_1788	Val Leu	-	pos	-	231.17	2.98792	M+H	C11H22N2O3	4.1526	0.7235	8.173e-08	2.442e-05	yes	down	3.7341	0.6707	5.036e-05	0.0008031	yes	down	3.5661	0.6225	2.144e-06	8.356e-05	yes	down	3.3953	0.62	1.682e-06	5.825e-05	yes	down	5.0032	4.9712	4.9355	4.8142	4.3911	4.6151	4.2582	4.3929	4.1762	4.3781	4.2118	4.1881	6.8817	6.8643	6.862
pos_1964	Ketorolac	C07062	pos	74103-06-3;66635-83-4	297.126	3.38607	M+ACN+H	C15H13NO3	4.1902	0.6889	2.326e-07	4.891e-05	yes	down	3.5611	0.6701	1.155e-05	0.0003138	yes	down	2.9197	0.7158	0.0004246	0.00306	yes	down	2.6972	0.7341	2.826e-05	0.0003567	yes	down	4.2344	4.287	4.3265	4.0577	4.3134	4.1261	4.6819	4.5363	4.1327	4.6712	4.6071	4.4146	6.2085	6.2166	6.2255
pos_2069	Ile Ile	-	pos	-	245.185	3.71437	M+H	C12H24N2O3	3.8371	0.7658	1.096e-06	0.000127	yes	down	3.4224	0.7273	6.018e-08	1.798e-05	yes	down	3.1023	0.7171	2.949e-07	2.204e-05	yes	down	3.0293	0.6999	6.527e-06	0.0001329	yes	down	5.3719	5.2875	5.2659	5.0588	5.0082	5.0572	5.0249	4.9492	4.9356	4.9721	4.7419	4.8404	6.9491	6.92	6.9245
pos_2071	Met Phe	-	pos	-	297.126	3.7222	M+H	C14H20N2O3S	4.2768	0.6277	2.652e-07	5.285e-05	yes	down	2.7457	0.7744	1.592e-05	0.0003813	yes	down	2.3784	0.7864	1.445e-05	0.0002656	yes	down	2.249	0.7831	0.0009076	0.004647	yes	down	3.3601	3.3996	3.4298	4.2757	4.1239	4.1746	4.2736	4.1785	4.3152	4.0018	4.4548	4.2588	5.4114	5.375	5.4482
pos_2232	Leu Trp	-	pos	-	318.18	4.26925	M+H	C17H23N3O3	3.7628	0.7302	2.068e-05	0.0008389	yes	down	3.9219	0.5358	0.009052	0.03716	yes	down	4.2323	0.3679	3.728e-05	0.0005017	yes	down	3.9078	0.3911	0.0007304	0.003905	yes	down	4.1233	4.232	4.3531	1.99	3.4893	3.8445	1.7838	2.4031	2.2159	3.0137	1.7853	2.0091	5.827	5.789	5.787
pos_2570	Cyasterone	C08816	pos	17086-76-9	559.268	5.40362	M+K	C29H44O8	3.3516	1.3138	0.003396	0.02863	yes	up	2.9246	1.3471	0.002377	0.01394	yes	up	2.5879	1.3432	0.00249	0.01124	yes	up	2.4426	1.3401	0.002558	0.01032	yes	up	5.461	5.4402	5.4267	5.5589	5.6277	5.5561	5.5867	5.5961	5.5133	5.5586	5.5847	5.5115	3.7467	4.2307	4.4531
pos_2790	LysoPE(16:0/0:0)	-	pos	53862-35-4	476.276	6.33342	M+Na	C21H44NO7P	3.1098	0.8241	5.634e-07	8.202e-05	yes	down	3.8375	0.6077	3.91e-07	4.566e-05	yes	down	3.4359	0.6029	2.695e-07	2.146e-05	yes	down	3.2797	0.5982	8.882e-09	3.879e-06	yes	down	4.9697	4.9941	5.0083	3.6862	3.6159	3.7364	3.6224	3.6157	3.714	3.6273	3.6239	3.6189	6.0358	6.0479	6.0853
pos_2804	1-hexadecyl-glycero-3-phosphate	-	pos	-	460.281	6.42695	M+ACN+Na	C19H41O6P	3.4652	0.747	0.0001127	0.00257	yes	down	2.6856	0.7756	0.0004244	0.003831	yes	down	2.1931	0.8116	0.0002853	0.002244	yes	down	2.2086	0.7889	0.0001136	0.0009528	yes	down	3.7732	3.9885	4.0523	3.9645	4.3015	4.0007	4.2646	4.1489	4.4221	4.0208	4.2246	4.2313	5.235	5.323	5.2576
pos_3101	17-hydroxyprogesterone caproate	-	pos	-	483.246	6.43477	M+K	C27H40O5	3.6139	0.7327	0.002937	0.0257	yes	down	3.4904	0.651	1.679e-09	1.868e-06	yes	down	3.1068	0.6508	1.592e-09	1.795e-06	yes	down	2.9442	0.6519	1.622e-09	2.165e-06	yes	down	3.676	4.4547	4.2431	3.6702	3.6621	3.662	3.6685	3.6618	3.6609	3.6734	3.6701	3.665	5.6162	5.6316	5.6422
pos_3108	Choline Phosphate	C00588	pos	3616-04-4;107-73-3	184.073	6.4113	M+H	C5H14NO4P	2.9284	0.832	8.911e-05	0.002251	yes	down	3.0653	0.7321	1.793e-06	0.0001061	yes	down	2.9011	0.696	2.077e-05	0.0003389	yes	down	2.8697	0.6699	2.242e-05	0.0003057	yes	down	4.7083	4.8024	4.621	4.1543	4.1773	4.1041	4.0788	3.8629	3.8827	3.638	3.8795	3.8604	5.6061	5.6876	5.6934
pos_3171	PC(18:1(12Z)-2OH(9,10)/2:0)	-	pos	-	613.38	6.17725	M+NH4	C28H54NO10P	4.9868	1.9294	4.764e-08	1.994e-05	yes	up	4.1398	1.9382	2.302e-09	1.868e-06	yes	up	3.7601	1.9779	5.475e-07	3.343e-05	yes	up	3.7096	2.0563	9.782e-09	3.967e-06	yes	up	5.6613	5.66	5.7373	5.6884	5.7219	5.7245	5.7586	5.9255	5.8024	6.0209	6.0763	6.0816	2.9548	2.9422	2.9445
pos_3829	SM(d18:1/20:5(7Z,9Z,11E,13E,17Z)-3OH(5,6,15))	-	pos	-	421.258	4.48045	M+2Na	C43H77N2O9P	3.3806	1.2496	6.39e-08	2.016e-05	yes	up	2.8016	1.2511	5.057e-07	5.225e-05	yes	up	2.4761	1.2476	1.698e-07	1.967e-05	yes	up	2.3639	1.2505	7.093e-08	8.458e-06	yes	up	6.3168	6.3025	6.2917	6.3454	6.2802	6.3095	6.3184	6.2854	6.2784	6.3061	6.3238	6.2968	5.037	5.0657	5.0319
pos_3870	Phe Phe	-	pos	-	313.153	4.3944	M+H	C18H20N2O3	5.0346	0.4992	0.0001922	0.00381	yes	down	4.1233	0.5102	6.713e-05	0.0009824	yes	down	3.6633	0.5143	3.948e-06	0.0001138	yes	down	3.4994	0.5047	9.912e-05	0.0008606	yes	down	2.6022	2.5983	3.2428	2.8975	2.5883	3.1425	2.7602	3.0282	2.91	2.7521	3.1904	2.5913	5.6375	5.6531	5.6214
pos_4066	Ile Phe	-	pos	-	279.169	3.95657	M+H	C15H22N2O3	4.2066	0.7052	2.928e-07	5.285e-05	yes	down	3.7436	0.6579	2.835e-07	3.777e-05	yes	down	3.4347	0.6366	6.815e-08	1.334e-05	yes	down	3.4686	0.5859	5.441e-05	0.0005582	yes	down	4.6975	4.609	4.6813	4.3918	4.2879	4.3715	4.1968	4.1766	4.2525	4.1276	3.8893	3.6063	6.6309	6.6087	6.5966
pos_4144	postin	-	pos	103745-46-6	560.326	3.79252	M+ACN+Na	C22H40N8O5	4.5081	1.5863	7.265e-10	4.125e-06	yes	up	3.7401	1.591	1.609e-09	1.868e-06	yes	up	3.3259	1.5903	3.107e-09	2.52e-06	yes	up	3.1735	1.5968	1.384e-08	4.913e-06	yes	up	6.0454	6.0669	6.052	6.0875	6.0589	6.0731	6.0799	6.05	6.0804	6.1007	6.1176	6.0656	3.8244	3.8118	3.814
pos_4233	N-Ribosylhistidine	-	pos	98379-91-0	329.148	3.61267	M+ACN+H	C11H17N3O6	3.8047	0.7049	0.004153	0.03279	yes	down	3.0585	0.7327	0.0001759	0.001997	yes	down	2.6854	0.7419	1.217e-05	0.0002394	yes	down	2.5685	0.7382	1.993e-06	6.505e-05	yes	down	4.3558	4.2571	3.4532	3.9916	4.3832	4.1676	4.1221	4.2968	4.28	4.177	4.2837	4.1758	5.7119	5.7025	5.7037
pos_4448	Glutaminylphenylalanine	-	pos	92327-75-8	276.134	3.26102	M+H-H2O	C14H19N3O4	4.0585	0.6689	1.144e-05	0.0005413	yes	down	3.4221	0.6551	1.46e-05	0.0003685	yes	down	3.0701	0.6503	2.151e-07	2.002e-05	yes	down	2.9916	0.6301	2.097e-05	0.0002911	yes	down	3.7974	3.5668	3.6614	3.74	3.4879	3.5692	3.5258	3.5899	3.6047	3.2895	3.5249	3.5725	5.5141	5.4898	5.4781
pos_4455	Phe Tyr	-	pos	-	329.148	3.24538	M+H	C18H20N2O4	3.1474	0.794	2.568e-05	0.0009658	yes	down	2.6435	0.7868	3.733e-05	0.0006534	yes	down	2.4163	0.774	0.000133	0.001277	yes	down	2.2703	0.7786	0.0001387	0.001109	yes	down	4.2671	4.1294	4.2631	4.2864	4.1446	4.116	3.9907	4.2649	4.0879	3.984	4.2494	4.1804	5.322	5.348	5.2754
pos_4747	Methyldopa	C07194	pos	555-30-6	253.117	2.73942	M+ACN+H	C10H13NO4	3.8753	0.6993	0.001692	0.01767	yes	down	3.4525	0.6587	0.000157	0.001831	yes	down	3.0388	0.6664	0.0001222	0.001217	yes	down	3.0256	0.6352	1.588e-05	0.0002367	yes	down	4.2869	4.1194	3.5361	3.5337	3.707	4.0092	3.8044	4.0094	3.5693	3.7796	3.5336	3.5338	5.6646	5.7275	5.6862
pos_4823	Gamma-Glutamylleucine	-	pos	2566-39-4	243.133	2.63022	M+H-H2O	C11H20N2O5	3.108	0.8089	0.000146	0.003104	yes	down	2.728	0.7858	1.508e-05	0.0003717	yes	down	2.437	0.7824	0.0001895	0.001642	yes	down	2.4041	0.7662	5.111e-05	0.0005317	yes	down	4.565	4.4098	4.6641	4.5057	4.3757	4.3675	4.4857	4.2152	4.4901	4.2973	4.1904	4.4297	5.6037	5.6555	5.6022
pos_4853	Thr Leu	-	pos	-	233.149	2.59125	M+H	C10H20N2O4	3.9215	0.7289	1.019e-05	0.0005113	yes	down	3.3809	0.7048	8.62e-06	0.0002648	yes	down	3.1617	0.6745	3.375e-06	0.0001047	yes	down	3.1128	0.6483	4.104e-05	0.0004584	yes	down	4.467	4.5527	4.6782	4.5272	4.3054	4.4139	4.113	4.2783	4.2825	4.2868	3.9376	3.9584	6.2596	6.2708	6.2609
pos_4945	Phe Glu	-	pos	-	295.128	2.4509	M+H	C14H18N2O5	4.5264	0.6207	1.646e-05	0.0007078	yes	down	3.7359	0.62	7.789e-05	0.001089	yes	down	3.0359	0.6834	5.895e-05	0.000693	yes	down	3.0936	0.6353	4.603e-05	0.0004913	yes	down	3.6409	3.8852	3.5881	3.5683	3.5602	3.9733	4.1335	4.2287	3.8753	3.9091	3.9035	3.5631	5.9895	5.9704	5.9458
pos_4948	Asn Leu	-	pos	-	246.144	2.42763	M+H	C10H19N3O4	4.2872	0.6457	5.77e-05	0.001685	yes	down	3.4708	0.6568	0.0003293	0.003172	yes	down	3.2403	0.6278	3.035e-07	2.21e-05	yes	down	2.7149	0.7081	6.781e-05	0.0006575	yes	down	3.6031	3.5992	3.9352	4.1161	3.624	3.5891	3.651	3.5889	3.588	4.2111	4.1104	3.8901	5.7944	5.7107	5.7417
pos_4959	Ser Leu	-	pos	-	219.133	2.34968	M+H	C9H18N2O4	4.6352	0.6064	0.0002803	0.004883	yes	down	4.0308	0.5698	2.49e-07	3.629e-05	yes	down	3.6267	0.5605	2.395e-10	7.432e-07	yes	down	3.4381	0.5614	2.438e-10	1.384e-06	yes	down	4.0875	3.576	3.4247	3.4648	3.5411	3.4142	3.4207	3.414	3.4131	3.4256	3.4222	3.4172	6.1075	6.0904	6.0873
pos_5112	Hypoglycin B	C08280	pos	502-37-4	253.118	1.5739	M+H-H2O	C12H18N2O5	3.0298	0.8284	1.047e-07	2.963e-05	yes	down	2.9792	0.7568	1.394e-06	9.651e-05	yes	down	2.6596	0.7504	0.0006176	0.003971	yes	down	2.9054	0.6627	0.002284	0.009364	yes	down	4.8719	4.8724	4.9016	4.4013	4.5058	4.4733	4.6435	4.1347	4.4889	3.5175	4.4657	3.7326	5.9004	5.8981	5.8807
pos_5217	ALA-ILE	-	pos	29727-65-9	203.138	1.49593	M+H	C9H18N2O3	3.274	0.8189	7.125e-09	1.4e-05	yes	down	3.1616	0.7525	9.276e-07	7.118e-05	yes	down	2.8199	0.7514	1.202e-07	1.706e-05	yes	down	2.6923	0.7485	2.669e-09	2.165e-06	yes	down	5.3482	5.3426	5.3296	4.9552	4.8471	4.9187	4.9322	4.9019	4.867	4.8828	4.8697	4.8911	6.526	6.5235	6.5123
pos_5282	Lys Leu	-	pos	-	260.196	1.15348	M+H	C12H25N3O3	3.0593	0.8206	1.662e-06	0.0001639	yes	down	3.0159	0.7443	9.752e-06	0.0002811	yes	down	3.0765	0.6629	5.096e-05	0.0006209	yes	down	2.7816	0.6944	2.719e-05	0.0003478	yes	down	4.7364	4.7403	4.6833	4.1829	4.3088	4.3508	3.7678	3.6591	4.0113	4.1326	3.8555	3.9953	5.7752	5.7562	5.7239
pos_5303	His Leu	-	pos	-	269.16	1.0605	M+H	C12H20N4O3	3.4215	0.7861	5.458e-05	0.00163	yes	down	4.0382	0.5362	0.006035	0.02741	yes	down	3.7734	0.4872	0.006703	0.02371	yes	down	4.1323	0.363	2.478e-09	2.165e-06	yes	down	4.6983	4.9052	4.6952	3.7531	2.1937	3.8071	2.3178	2.3859	4.1583	2.205	2.2017	2.1967	6.0978	6.0448	6.0473
pos_5356	Niacinamide	C00153	pos	98-92-0	123.055	0.883133	M+H	C6H6N2O	3.9581	0.7374	8.525e-05	0.0022	yes	down	3.3465	0.727	3.286e-08	1.479e-05	yes	down	2.9911	0.7241	6.426e-06	0.000154	yes	down	2.8772	0.7168	1.027e-06	4.386e-05	yes	down	5.0316	4.9341	4.6732	4.8313	4.8141	4.7889	4.8793	4.8146	4.6819	4.6731	4.7971	4.7625	6.6365	6.6133	6.6047
pos_5452	Val Glu	-	pos	-	247.128	0.705783	M+H	C10H18N2O5	3.8242	0.7122	7.67e-05	0.002054	yes	down	3.3024	0.6879	1.36e-08	9.651e-06	yes	down	2.9396	0.6877	1.327e-08	5.796e-06	yes	down	2.7852	0.6888	1.348e-08	4.913e-06	yes	down	4.2038	3.8844	3.955	3.8826	3.8744	3.8744	3.8809	3.8742	3.8733	3.8858	3.8825	3.8774	5.6132	5.6445	5.6517
pos_5533	4-Trimethylammoniobutanoic Acid	C01181	pos	407-64-7	146.117	0.6363	M+H	C7H15NO2	4.6839	1.5402	0.0002294	0.004257	yes	up	4.0258	1.5835	0.0001693	0.001946	yes	up	3.6079	1.5917	0.0001605	0.001453	yes	up	3.4413	1.5976	0.0001543	0.0012	yes	up	6.9666	6.9913	6.9646	7.1595	7.1829	7.1681	7.2202	7.2093	7.1918	7.2499	7.234	7.2191	4.3376	4.3306	4.9165
pos_717	LysoPC(0:0/18:2(9Z,12Z))	-	pos	27304-12-7	520.338	7.62867	M+H, M+Na	C26H50NO7P	2.9655	0.8197	0.006945	0.0464	yes	down	3.6664	0.624	1.794e-06	0.0001061	yes	down	3.2391	0.6292	3.859e-06	0.0001124	yes	down	3.093	0.6249	1.808e-06	6.152e-05	yes	down	5.0379	4.7982	4.3639	3.6085	3.6003	3.6003	3.6996	3.6001	3.5992	3.6117	3.6084	3.6033	5.6769	5.7957	5.8484
pos_769	LysoPC(18:3(6Z,9Z,12Z)/0:0)	C04230	pos	-	518.322	6.3256	M+H, M+Na	C26H48NO7P	3.3477	0.818	8.303e-06	0.0004811	yes	down	3.492	0.7102	5.761e-06	0.0002019	yes	down	3.2002	0.6922	1.256e-05	0.0002459	yes	down	3.2882	0.6401	2.069e-07	1.631e-05	yes	down	5.6194	5.5728	5.4884	4.7513	4.943	4.7858	4.8437	4.5752	4.6966	4.3082	4.3421	4.4033	6.7606	6.8144	6.817
neg_1007	Benzarone	C14474	neg	1477-19-6	577.182	3.67448	2M+FA-H	C17H14O3	2.4062	1.1411	0.002729	0.02122	yes	up	2.3041	1.2113	0.0007659	0.004485	yes	up	2.3136	1.2733	0.0002005	0.001307	yes	up	2.3777	1.3281	9.896e-05	0.0006843	yes	up	5.0645	4.9988	5.0022	5.3671	5.3775	5.2471	5.5887	5.6262	5.5957	5.8697	5.8451	5.8212	4.5045	4.2182	4.4801
neg_1027	N-lactoyl-Methionine	-	neg	-	220.065	3.73762	M-H	C8H15NO4S	2.7371	1.1699	0.0002873	0.004431	yes	up	2.4551	1.2265	9.994e-05	0.000978	yes	up	2.2284	1.2419	9.404e-05	0.0007499	yes	up	2.1807	1.2639	4.65e-05	0.0003804	yes	up	5.3775	5.3483	5.404	5.6565	5.6589	5.5957	5.6704	5.7678	5.6867	5.7943	5.8244	5.8073	4.705	4.5985	4.4844
neg_172	Tryptophol [xylosyl-(1->6)-glucoside]	-	neg	149817-65-2	454.172	4.71893	M-H, M+FA-H	C21H29NO10	2.5065	0.8933	1.322e-06	8.79e-05	yes	down	3.836	0.5837	1.618e-08	2.092e-06	yes	down	3.3563	0.5865	1.493e-07	7.772e-06	yes	down	3.1789	0.5768	1.867e-10	6.363e-08	yes	down	5.4289	5.4145	5.3859	3.5209	3.5691	3.515	3.5442	3.5029	3.609	3.4946	3.4927	3.4931	6.0619	6.0617	6.0438
neg_1799	9,10-Epoxystearic acid	C19418	neg	-	297.244	6.27847	M-H	C18H34O3	2.1417	1.2054	0.1687	0.3455	yes	up	3.4012	1.5599	0.0001938	0.00161	yes	up	3.0069	1.5632	2.619e-05	0.0003048	yes	up	2.8896	1.5911	3.814e-08	2.978e-06	yes	up	3.5706	5.0891	4.2974	5.3104	5.8357	5.6201	5.7359	5.4247	5.6431	5.6742	5.7333	5.6949	3.5984	3.5749	3.5764
neg_1801	PC(17:2(9Z,12Z)/0:0)	-	neg	-	504.31	6.30225	M-H	C25H48NO7P	2.8226	0.8744	2.581e-05	0.0008875	yes	down	2.5927	0.8237	7.324e-06	0.0001624	yes	down	2.3399	0.8139	1.309e-06	3.764e-05	yes	down	2.2415	0.8049	1.243e-05	0.000153	yes	down	5.713	5.7804	5.6767	5.3488	5.4528	5.3726	5.3111	5.315	5.356	5.1854	5.2861	5.332	6.501	6.5673	6.5671
neg_1992	LysoPI(16:0/0:0)	-	neg	1425501-12-7	593.274	6.57938	M+Na-2H	C25H49O12P	2.4997	0.9088	1.125e-05	0.0005019	yes	down	2.6823	0.8246	3.7e-05	0.0004989	yes	down	2.6643	0.7766	8.025e-07	2.555e-05	yes	down	2.6875	0.7406	2.461e-07	1.06e-05	yes	down	6.4511	6.4209	6.3855	5.9439	5.7754	5.7528	5.5351	5.4734	5.4455	5.1899	5.2393	5.2636	7.055	7.0429	7.0912
neg_1998	LysoPE(0:0/18:3(9Z,12Z,15Z))	-	neg	-	520.268	6.39727	M+FA-H	C23H42NO7P	2.4198	0.9064	2.457e-05	0.0008606	yes	down	2.5939	0.8214	2.777e-07	1.577e-05	yes	down	2.6629	0.7557	3.011e-06	6.45e-05	yes	down	2.6961	0.7141	2.177e-06	4.69e-05	yes	down	5.8955	5.8249	5.8304	5.2888	5.3008	5.3148	4.9552	4.836	4.8392	4.5368	4.6847	4.6063	6.4245	6.4653	6.4734
neg_2014	1-Oleoylglycerophosphoserine	-	neg	-	544.266	6.29428	M+Na-2H	C24H46NO9P	2.4339	0.8994	6.919e-05	0.001717	yes	down	2.8182	0.7755	4.417e-05	0.0005689	yes	down	2.814	0.7104	1.283e-05	0.0001842	yes	down	2.68	0.6995	3.52e-05	0.0003134	yes	down	5.5037	5.5054	5.4334	4.6587	4.8586	4.6609	4.4163	4.3619	4.2091	4.3606	4.3381	4.0911	6.0403	6.113	6.1274
neg_2023	9,10-Epoxyoctadecanoic acid	C19418	neg	154966-80-0	295.228	6.23073	M-H2O-H	C18H34O4	0.218	1.0169	0.8963	0.9436	yes	up	2.4751	1.2873	0.02494	0.06448	yes	up	2.228	1.298	0.0208	0.04518	yes	up	2.2013	1.3228	0.01325	0.02945	yes	up	3.5848	4.9619	4.269	5.1779	5.629	5.4162	5.6382	5.2542	5.466	5.5437	5.5882	5.5392	4.3489	3.5891	4.6653
neg_2024	LysoPE(18:3(9Z,12Z,15Z)/0:0)	-	neg	-	474.263	6.23073	M-H	C23H42NO7P	3.0341	0.8448	1.827e-05	0.0006907	yes	down	3.0705	0.7354	5.234e-06	0.0001274	yes	down	2.8561	0.7005	0.0001769	0.001197	yes	down	2.902	0.6439	0.0005545	0.002528	yes	down	5.1874	5.2144	5.0999	4.5859	4.4749	4.4336	4.2812	4.0519	4.5189	4.3115	3.5626	3.9403	6.078	6.1277	6.1433
neg_2243	Caroverine	-	neg	-	410.209	5.6372	M+FA-H	C22H27N3O2	1.831	0.9376	1.683e-05	0.0006786	yes	down	2.3374	0.8298	7.123e-05	0.0007672	yes	down	2.6439	0.7171	0.0001316	0.0009672	yes	down	2.5991	0.6904	3.663e-06	6.284e-05	yes	down	5.2163	5.1806	5.1911	4.6434	4.6642	4.4903	4.1619	3.9723	3.7889	3.9201	3.7786	3.779	5.5564	5.5242	5.5445
neg_2360	3beta-Hydroxypregn-5-en-20-one sulfate	C18044	neg	1247-64-9	441.198	5.241	M+FA-H	C21H32O5S	1.9904	0.9302	9.471e-05	0.002138	yes	down	3.4924	0.6051	0.0147	0.04331	yes	down	4.5836	0.1876	0.0006723	0.003307	yes	down	3.8441	0.3566	0.0001277	0.0008294	yes	down	5.5049	5.4729	5.4169	2.4355	4.2324	3.9984	0.1071	1.514	1.6853	1.578	2.3806	2.3252	5.8834	5.871	5.8713
neg_2361	1-Hexanol arabinosylglucoside	-	neg	124044-06-0	395.193	5.241	M-H	C17H32O10	1.7566	0.9398	0.0001237	0.002577	yes	down	2.5034	0.7958	0.0001766	0.001504	yes	down	2.5682	0.721	0.0001939	0.00128	yes	down	2.5307	0.693	4.396e-05	0.0003669	yes	down	5.0341	4.998	4.9641	4.1959	4.1166	4.3871	3.6125	3.9187	3.9751	3.6023	3.6005	3.8562	5.3318	5.3041	5.3204
neg_2484	3-Isochromanone	C07728	neg	4385-35-7	147.045	4.90863	M-H	C9H8O2	3.0757	1.1939	6.452e-08	9.537e-06	yes	up	2.7032	1.2497	3.563e-08	4.173e-06	yes	up	2.5133	1.28	1.115e-08	1.323e-06	yes	up	2.4149	1.295	9.327e-09	1.066e-06	yes	up	5.9891	5.9919	5.9771	6.2608	6.279	6.2579	6.4213	6.4122	6.4193	6.4873	6.4931	6.4976	5.0255	4.9967	5.0196
neg_2539	Tyramine glucuronide	C03033	neg	27972-85-6	294.099	4.73477	M-H2O-H	C14H19NO7	2.264	1.1287	0.0008913	0.009627	yes	up	2.377	1.2318	3.797e-05	0.0005065	yes	up	2.2931	1.2792	1.537e-05	0.0002073	yes	up	2.2722	1.3128	9.941e-06	0.0001317	yes	up	4.747	4.6643	4.7988	5.1952	5.1721	5.1424	5.3601	5.3821	5.3658	5.5099	5.4962	5.5228	4.2069	4.2719	4.1115
neg_2585	Isoleucyl-Tryptophan	-	neg	-	316.167	4.60022	M-H	C17H23N3O3	2.482	0.8789	0.0005366	0.006795	yes	down	3.246	0.661	1.055e-06	4.298e-05	yes	down	2.8924	0.6511	1.519e-10	4.744e-08	yes	down	2.715	0.6492	1.475e-10	5.528e-08	yes	down	4.784	4.5654	4.6993	3.4868	3.4836	3.5955	3.4707	3.4688	3.4689	3.4604	3.4586	3.459	5.3366	5.3236	5.325
neg_3051	Leucyl-Methionine	-	neg	-	261.128	3.52417	M-H	C11H22N2O3S	2.8151	0.8497	4.09e-07	3.484e-05	yes	down	2.807	0.7441	0.001086	0.005892	yes	down	2.7334	0.6929	4.832e-06	9.288e-05	yes	down	2.7119	0.6536	4.869e-05	0.0003959	yes	down	4.6229	4.5879	4.5942	3.7549	4.3233	4.0123	3.7337	3.6792	3.8467	3.6629	3.6168	3.3415	5.4141	5.4046	5.4305
neg_319	D-Sorbitol	C00794	neg	50-70-4	181.071	0.5187	M-H, M+FA-H	C6H14O6	2.1572	1.0977	0.0002061	0.003576	yes	up	2.4107	1.2017	1.283e-05	0.0002392	yes	up	2.4191	1.2629	2.98e-06	6.45e-05	yes	up	2.4202	1.3002	1.801e-06	4.066e-05	yes	up	5.4634	5.4337	5.413	5.954	5.9793	5.9214	6.2506	6.2623	6.2521	6.4493	6.4306	6.4392	4.8888	4.9635	5.0066
neg_3194	3-Ethoxypropanoic Acid	-	neg	-	117.055	3.23148	M-H	C5H10O3	2.8635	1.161	5.811e-07	4.537e-05	yes	up	2.5844	1.2185	1.802e-07	1.217e-05	yes	up	2.3832	1.2411	1.076e-07	6.303e-06	yes	up	2.2864	1.2533	8.22e-08	5.135e-06	yes	up	6.0823	6.082	6.0691	6.3887	6.3777	6.3718	6.5029	6.4914	6.4977	6.5578	6.5641	6.5602	5.2625	5.2269	5.2152
neg_3300	Glycyl-leucine	C02155	neg	869-19-2	187.109	2.86818	M-H	C8H16N2O3	2.6112	0.8741	4.699e-07	3.829e-05	yes	down	2.917	0.7377	3.822e-06	0.0001038	yes	down	2.6719	0.7149	6.539e-08	4.538e-06	yes	down	2.3001	0.7584	1.057e-05	0.0001359	yes	down	4.8856	4.8487	4.8636	4.0654	4.0668	4.1891	3.9554	3.9765	4.0087	4.2045	4.314	4.1473	5.5575	5.5709	5.5724
neg_3324	Asparaginylisoleucine	-	neg	438533-59-6	244.13	2.52888	M-H	C10H19N3O4	2.8859	0.8467	1.29e-05	0.0005558	yes	down	2.6011	0.7926	5.574e-06	0.0001319	yes	down	2.4628	0.749	0.002359	0.008597	yes	down	2.5202	0.7023	0.001633	0.005852	yes	down	4.7728	4.6731	4.7703	4.4923	4.3688	4.4458	3.8152	4.2421	4.5189	3.784	4.3642	3.646	5.6028	5.5935	5.5951
neg_3420	N-alpha-Acetyl-L-lysine	C12989	neg	1946-82-3	187.109	1.52648	M-H	C8H16N2O3	2.4358	0.8832	4.764e-05	0.001342	yes	down	2.2528	0.8331	7.965e-05	0.0008365	yes	down	2.0535	0.8209	1.783e-05	0.0002266	yes	down	1.865	0.8308	7.305e-05	0.0005411	yes	down	4.6893	4.5872	4.631	4.4724	4.3455	4.301	4.273	4.3818	4.271	4.4023	4.2596	4.4206	5.2429	5.2287	5.2758
neg_932	Cornoside	-	neg	-	361.115	3.49263	M+FA-H	C14H20O8	2.5135	1.155	0.001517	0.01421	yes	up	2.3315	1.2174	0.0001351	0.001232	yes	up	2.1261	1.2343	0.0001087	0.0008433	yes	up	2.1037	1.2616	0.0001016	0.0006964	yes	up	4.9598	4.9113	5.1085	5.2486	5.2455	5.2936	5.2971	5.3659	5.3438	5.3992	5.4406	5.5231	4.4095	4.1996	4.3602
pos_121	Icariside D1	-	pos	-	434.2	3.98785	M+NH4, M+K, M+Na	C19H28O10	1.8466	0.9462	7.526e-06	0.0004452	yes	down	2.6997	0.832	5.155e-07	5.227e-05	yes	down	2.9264	0.7505	5.2e-06	0.0001361	yes	down	2.8343	0.7405	3.629e-07	2.342e-05	yes	down	6.6397	6.6163	6.6292	5.8399	5.8505	5.7947	5.3028	5.1528	5.3159	5.164	5.2397	5.1571	7.0257	6.9972	6.9912
pos_1357	Ile Ser	-	pos	-	219.133	1.03727	M+H	C9H18N2O4	2.6144	0.8651	4.01e-06	0.000291	yes	down	3.1199	0.7137	0.0005047	0.004322	yes	down	2.9242	0.6865	5.375e-05	0.0006454	yes	down	2.8092	0.6793	2.346e-05	0.0003177	yes	down	4.8505	4.8475	4.8042	4.2227	3.6958	4.0459	3.7022	4.0198	3.7853	3.9521	3.7038	3.7326	5.6191	5.5734	5.5715
pos_1548	1,2-Epithiopropane	-	pos	-	166.072	2.2331	2M+NH4	C3H6S	0.8265	0.9793	0.1373	0.3377	yes	down	2.5587	0.8025	2.78e-05	0.0005482	yes	down	2.2784	0.8023	2.766e-05	0.0003997	yes	down	2.1562	0.8034	2.827e-05	0.0003567	yes	down	5.3211	5.2052	5.2545	4.3155	4.3074	4.3073	4.3139	4.3072	4.3062	4.3188	4.3154	4.3104	5.4307	5.2731	5.409
pos_22	LysoPC(18:2(9Z,12Z)/0:0)	-	pos	22252-07-9	520.338	6.41913	M+H, M+Na, M+K, M+H-H2O	C26H50NO7P	2.9109	0.8816	0.0001249	0.002775	yes	down	3.0474	0.8114	1.776e-06	0.0001061	yes	down	2.8525	0.7908	2.266e-05	0.0003544	yes	down	2.8905	0.7622	1.81e-07	1.549e-05	yes	down	7.1032	7.0354	6.8941	6.4486	6.5075	6.4034	6.4308	6.2292	6.2059	6.0358	6.0563	6.0953	7.9185	7.9612	7.9783
pos_2593	Phe Leu Phe	-	pos	-	426.237	5.52877	M+H	C24H31N3O4	1.933	0.9215	0.0003947	0.006225	yes	down	2.5287	0.8037	0.0002409	0.002533	yes	down	2.716	0.7175	8.43e-07	4.391e-05	yes	down	2.5922	0.7144	6.078e-08	8.3e-06	yes	down	4.953	4.9248	4.8365	4.4307	4.2581	4.1464	3.8693	3.7949	3.794	3.8065	3.8046	3.7981	5.3421	5.2934	5.3338
pos_2792	Gingerglycolipid B	-	pos	88168-90-5	661.377	6.35685	M+H-H2O	C33H58O14	1.9032	0.9233	0.004988	0.03722	yes	down	2.3485	0.8307	0.003346	0.0182	yes	down	2.1728	0.8166	0.003514	0.01454	yes	down	2.2704	0.7868	0.0001121	0.0009419	yes	down	4.9964	5.0534	5.2173	4.3595	4.8526	4.5235	4.6454	4.6762	4.1817	4.2369	4.3043	4.4686	5.4829	5.4695	5.5851
pos_2814	1-Hexadecanoyl-sn-Glycero-3-Phosphoethanolamine	-	pos	53862-35-4	454.291	6.5203	M+H	C21H44NO7P	2.6567	0.8591	8.713e-06	0.0004948	yes	down	3.1132	0.7138	0.0002301	0.002442	yes	down	2.9973	0.6692	6.48e-09	4.088e-06	yes	down	2.84	0.6703	6.587e-09	3.4e-06	yes	down	4.7911	4.707	4.7682	4.1063	3.7028	4.0446	3.7092	3.7025	3.7016	3.7142	3.7108	3.7058	5.543	5.5465	5.5142
pos_3060	5b-Cyprinol sulfate	C05468	pos	-	577.275	6.84065	M+2Na-H	C27H48O8S	2.9148	0.8401	9.787e-06	0.0005113	yes	down	2.4938	0.8291	2.002e-07	3.249e-05	yes	down	2.2203	0.8289	1.96e-07	1.987e-05	yes	down	2.1011	0.8299	2.01e-07	1.607e-05	yes	down	4.9781	4.9404	4.8727	4.8703	4.8622	4.8622	4.8687	4.862	4.861	4.8736	4.8702	4.8652	5.86	5.8508	5.8945
pos_3965	Difluprednate	C12695	pos	23674-86-4	473.212	4.18322	M+H-2H2O	C27H34F2O7	2.3848	0.892	1.054e-05	0.0005113	yes	down	3.5227	0.6498	0.0004487	0.003987	yes	down	3.4209	0.572	0.00262	0.0116	yes	down	3.0726	0.6186	0.002019	0.008509	yes	down	5.2268	5.1725	5.1648	3.4747	4.1335	3.7296	3.0818	4.0594	2.8402	3.6296	4.1184	3.047	5.8383	5.8126	5.797
pos_40	Cytarabine	C02961	pos	147-94-4	487.177	0.6749	M+H, M+K, M+Na, 2M+H	C9H13N3O5	1.876	0.9467	5.692e-06	0.0003591	yes	down	3.6872	0.6982	8.955e-06	0.0002705	yes	down	3.2239	0.7094	2.263e-08	6.423e-06	yes	down	3.0445	0.7117	4.912e-06	0.0001118	yes	down	6.8825	6.9075	6.8968	5.2357	5.0348	4.9861	5.1844	5.1402	5.1749	5.0589	5.2501	5.2425	7.2648	7.2967	7.2902
pos_4020	Ile Trp	-	pos	-	318.18	4.05818	M+H	C17H23N3O3	2.2994	0.9036	2.712e-07	5.285e-05	yes	down	2.9402	0.7686	1.479e-05	0.0003688	yes	down	3.0195	0.6925	7.679e-07	4.233e-05	yes	down	2.937	0.6763	1.241e-05	0.0002002	yes	down	5.4776	5.449	5.4627	4.5371	4.6868	4.7166	4.1692	4.1374	4.255	4.2066	3.9515	4.1097	6.0433	6.0442	6.0494
pos_695	1-Palmitoylphosphatidylcholine	C04230	pos	17364-16-8	496.338	6.59068	M+H, M+Na	C24H50NO7P	2.5491	0.8965	1.601e-05	0.0007032	yes	down	2.9065	0.8036	5.331e-07	5.272e-05	yes	down	2.8123	0.7677	8.045e-07	4.309e-05	yes	down	2.9303	0.7194	9.588e-06	0.000167	yes	down	6.2683	6.2176	6.1776	5.5434	5.6119	5.5718	5.379	5.3195	5.2822	5.0097	4.8665	5.1008	6.9158	6.9423	6.9592
pos_761	LysoPS(18:2(9Z,12Z)/0:0)	-	pos	1218913-82-6	522.281	6.54375	M+H, M+Na	C24H44NO9P	2.4623	0.8962	8.458e-05	0.0022	yes	down	2.9145	0.7884	2.233e-06	0.0001191	yes	down	2.8822	0.7384	5.684e-06	0.0001434	yes	down	3.1178	0.6568	0.0002004	0.001462	yes	down	5.8532	5.8462	5.733	5.0556	5.1179	5.1616	4.8438	4.8343	4.6862	4.1042	4.5988	4.0738	6.4637	6.4758	6.5114
neg_1414	Leu-Pro-Ile	-	neg	-	362.209	4.90863	M+Na-2H	C17H31N3O4	1.4794	0.9595	0.00016	0.003075	yes	down	1.9196	0.8875	2.42e-05	0.0003582	yes	down	2.2203	0.8053	4.081e-06	8.136e-05	yes	down	2.3845	0.7407	0.0002754	0.00146	yes	down	5.411	5.3797	5.4288	5.0139	5.0388	4.9473	4.5859	4.4809	4.5435	4.0605	4.0421	4.4151	5.6372	5.6185	5.6458
neg_1581	6,15-Diketo-13,14-dihydro-PGF1alpha	-	neg	-	415.235	5.45468	M+FA-H	C20H34O6	1.4934	0.9564	0.0006695	0.007817	yes	down	1.879	0.8867	4.874e-05	0.000607	yes	down	2.1082	0.8144	0.0001214	0.0009172	yes	down	2.3187	0.7425	0.0002671	0.001438	yes	down	5.12	5.149	5.1272	4.7646	4.7944	4.7147	4.4966	4.3089	4.3046	4.0295	4.1511	3.7717	5.3996	5.3762	5.3223
neg_163	1,2,10-Trihydroxydihydro-trans-linalyl oxide 7-O-beta-D-glucopyranoside	-	neg	219814-37-6	427.183	4.4259	M-H, M+FA-H	C16H30O10	1.5913	0.9608	8.367e-08	1.081e-05	yes	down	2.1982	0.8752	2.129e-07	1.352e-05	yes	down	2.3588	0.8134	5.662e-06	0.0001043	yes	down	2.4362	0.773	1.251e-06	3.209e-05	yes	down	6.3766	6.3677	6.3753	5.823	5.809	5.7841	5.4678	5.3362	5.3809	5.1648	5.1533	5.063	6.6329	6.6329	6.6346
neg_171	(E)-2-Penten-1-ol	-	neg	1576-96-1	131.071	4.68725	M-H, M+FA-H	C5H10O	2.9731	1.1447	5.434e-08	9.537e-06	yes	up	2.5918	1.1835	2.425e-08	3.03e-06	yes	up	2.3851	1.2015	1.404e-08	1.51e-06	yes	up	2.274	1.209	9.011e-09	1.066e-06	yes	up	7.1808	7.188	7.1754	7.426	7.4302	7.4155	7.5434	7.5372	7.5313	7.582	7.5851	7.586	6.2888	6.262	6.2685
neg_1809	PE(16:0/0:0)	-	neg	53862-35-4	452.279	6.37348	M-H	C21H44NO7P	2.3565	0.8984	0.0005731	0.00709	yes	down	2.2949	0.8407	0.0001588	0.001391	yes	down	2.1164	0.8248	8.312e-05	0.0006884	yes	down	1.9695	0.8263	0.0001445	0.0009011	yes	down	5.1288	5.1573	5.1235	4.7885	4.7629	4.8697	4.7136	4.7546	4.6788	4.6693	4.7038	4.8031	5.6139	5.8123	5.7284
neg_1980	LysoPG(18:2(9Z,12Z)/0:0)	-	neg	2093174-30-0	507.273	6.85685	M-H	C24H45O9P	1.9537	0.931	0.0002528	0.004162	yes	down	2.1756	0.8581	5.603e-05	0.0006502	yes	down	2.2282	0.8077	8.604e-06	0.0001408	yes	down	2.3949	0.7437	0.0002693	0.001446	yes	down	5.3392	5.3984	5.3205	4.8572	4.9584	4.9875	4.5838	4.6891	4.6582	4.0453	4.3367	4.4474	5.7131	5.7469	5.7899
neg_2015	Linoleic Acid	C01595	neg	60-33-3;506-21-8	279.233	6.29428	M-H	C18H32O2	2.2014	0.9162	0.0003787	0.005256	yes	down	2.3139	0.8476	1.803e-05	0.0002952	yes	down	2.2906	0.8067	3.774e-06	7.564e-05	yes	down	2.2698	0.7833	2.023e-06	4.434e-05	yes	down	5.5089	5.6126	5.473	5.0781	5.1844	5.089	4.9179	4.8681	4.8232	4.691	4.7782	4.7192	6.0079	6.0332	6.071
neg_2148	2,5-Dimethyl-4-ethoxy-3(2H)-furanone	-	neg	65330-49-6	137.06	5.8584	M-H2O-H	C8H12O3	2.0362	1.0916	0.0001075	0.002371	yes	up	2.172	1.1725	3.518e-06	9.914e-05	yes	up	2.0798	1.2049	1.693e-06	4.468e-05	yes	up	2.0229	1.221	1.797e-07	8.746e-06	yes	up	5.0923	5.179	5.1062	5.4825	5.547	5.4871	5.6975	5.6279	5.6499	5.7366	5.7142	5.7512	4.7121	4.6835	4.6927
neg_2777	(5Z)-(15S)-11-alpha-hydroxy-9,15-dioxoprosta-13-enoate	-	neg	-	348.193	4.12472	M-H	C20H29O5-	1.5671	0.9538	0.0001507	0.002958	yes	down	1.9607	0.8805	2.943e-06	8.781e-05	yes	down	2.2574	0.7917	0.0002974	0.001778	yes	down	2.2838	0.7545	0.0007898	0.003341	yes	down	5.2556	5.275	5.2534	4.8658	4.8506	4.8537	4.183	4.5072	4.4106	4.4433	4.0937	3.948	5.4846	5.5423	5.5214
neg_3318	Aspartame	C11045	neg	22839-47-0	293.115	2.67077	M-H	C14H18N2O5	2.9854	0.8379	5.711e-09	1.784e-06	yes	down	2.343	0.8335	4.746e-09	9.883e-07	yes	down	2.0728	0.831	3.603e-09	6.468e-07	yes	down	1.9506	0.8292	3.434e-09	6.129e-07	yes	down	4.7318	4.7256	4.7314	4.708	4.7047	4.7021	4.6918	4.6899	4.69	4.6816	4.6798	4.6802	5.6376	5.6446	5.6538
neg_47	3,3'-Dihydroxy-4',5,7-trimethoxyflavan	-	neg	105330-59-4	331.119	4.90863	M-H, M+K-2H, M+Na-2H	C18H20O6	2.1417	1.098	1.503e-05	0.0006258	yes	up	2.3251	1.1923	3.984e-07	1.993e-05	yes	up	2.2707	1.238	3.192e-07	1.3e-05	yes	up	2.2141	1.2582	3.229e-07	1.299e-05	yes	up	5.2959	5.3024	5.2635	5.7349	5.7462	5.742	5.9762	5.9628	5.9431	6.035	6.0628	6.0764	4.8322	4.7858	4.8257
pos_1118	Ile Ile Arg	-	pos	-	401.286	2.55223	M+2H, M+H	C18H36N6O4	1.3667	0.961	0.01333	0.07222	yes	down	2.2277	0.8613	0.0001271	0.001538	yes	down	2.3056	0.8113	0.0003329	0.002531	yes	down	2.4415	0.7677	2.207e-05	0.0003027	yes	down	5.6301	5.5799	5.581	5.04	4.9745	5.0344	4.8559	4.7439	4.5759	4.5156	4.4846	4.4131	5.8897	5.7237	5.8601
pos_1909	Phe Ile Gly	-	pos	-	336.191	3.24538	M+H	C17H25N3O4	1.4348	0.9583	0.0002453	0.004408	yes	down	2.0226	0.8797	6.161e-05	0.0009279	yes	down	2.1911	0.8221	2.368e-05	0.0003651	yes	down	2.3338	0.7755	5.505e-05	0.0005622	yes	down	5.3192	5.2627	5.2888	4.9265	4.8375	4.8032	4.6022	4.4563	4.5556	4.2937	4.157	4.3914	5.5075	5.5152	5.5369
pos_2142	Tyr Leu Val	-	pos	-	394.232	3.94883	M+H	C20H31N3O5	1.2909	0.9637	0.0114	0.06523	yes	down	1.8967	0.8951	5.507e-05	0.000852	yes	down	2.1837	0.8229	0.0003183	0.002441	yes	down	2.1201	0.8118	0.001296	0.006106	yes	down	5.409	5.2867	5.4066	4.9909	4.9391	5.0242	4.6506	4.6794	4.4184	4.6434	4.6555	4.2639	5.61	5.5517	5.5443
pos_2177	Leu-leu-tyr	C11331	pos	20368-24-5	408.248	4.07375	M+H	C21H33N3O5	1.3344	0.9649	0.0001763	0.003562	yes	down	1.9632	0.889	0.0001007	0.001285	yes	down	2.2177	0.8219	2.39e-05	0.0003651	yes	down	2.0864	0.8231	0.0003255	0.002132	yes	down	5.4708	5.4381	5.44	4.9991	5.0971	4.9672	4.7017	4.6679	4.5564	4.8209	4.5549	4.5701	5.6664	5.6462	5.631
pos_2873	Enoxacin	C06979	pos	74011-58-8	641.265	7.55058	2M+H	C15H17FN4O3	1.5511	0.9575	0.0004767	0.007067	yes	down	1.9706	0.9008	3.643e-05	0.0006486	yes	down	2.3943	0.816	2.338e-06	8.527e-05	yes	down	2.7955	0.7201	4.798e-05	0.0005083	yes	down	6.0696	6.1241	6.0552	5.7492	5.7524	5.6684	5.154	5.2334	5.1635	4.7284	4.4051	4.593	6.3351	6.3405	6.3829
pos_3511	Phe Val Phe	-	pos	-	412.222	5.21585	M+H	C23H29N3O4	1.754	0.9413	7.124e-05	0.001963	yes	down	2.2531	0.8591	5.469e-06	0.0001962	yes	down	2.4009	0.7978	1.535e-05	0.0002785	yes	down	2.4035	0.7755	1.082e-06	4.485e-05	yes	down	5.5075	5.4544	5.4944	4.9629	5.0366	5.0191	4.5576	4.6895	4.6989	4.5193	4.5603	4.4771	5.8394	5.8383	5.802
pos_3541	Phe Val Ile	-	pos	-	378.237	5.1455	M+H	C20H31N3O4	1.674	0.9483	1.355e-06	0.0001435	yes	down	2.3009	0.8569	2.838e-06	0.0001346	yes	down	2.4827	0.7889	2.623e-05	0.0003889	yes	down	2.8074	0.6992	9.762e-05	0.0008514	yes	down	5.6602	5.6636	5.6708	5.0761	5.133	5.1468	4.8211	4.6249	4.6925	4.2265	3.9581	4.3462	5.9799	5.9795	5.9618
pos_3619	All-trans-18-Hydroxyretinoic acid	C16679	pos	63531-93-1	380.216	4.94205	M+ACN+Na	C20H28O3	1.4475	0.9597	0.0002442	0.004408	yes	down	1.9799	0.8906	2.161e-05	0.0004647	yes	down	2.2411	0.8238	1.874e-07	1.987e-05	yes	down	2.3365	0.7862	4.109e-05	0.0004584	yes	down	5.5582	5.554	5.602	5.1572	5.1341	5.2194	4.7974	4.7767	4.7708	4.6817	4.5427	4.4672	5.8259	5.7888	5.8006
pos_3841	Ala Leu Phe	-	pos	-	350.206	4.44915	M+H	C18H27N3O4	1.6066	0.9446	0.002601	0.02367	yes	down	1.9766	0.8815	6.26e-05	0.0009372	yes	down	2.1488	0.824	9.331e-06	0.0002061	yes	down	2.0228	0.8268	5.855e-06	0.000123	yes	down	5.0223	5.0208	5.1373	4.7397	4.666	4.7615	4.4074	4.3738	4.4604	4.4562	4.3919	4.4403	5.3786	5.3785	5.313
pos_4193	Leu Val Tyr	-	pos	-	394.232	3.69873	M+H	C20H31N3O5	1.5074	0.9561	4.129e-05	0.00134	yes	down	1.9918	0.8873	7.907e-05	0.0011	yes	down	2.2401	0.8197	9.245e-05	0.0009776	yes	down	2.4566	0.7597	5.672e-05	0.0005751	yes	down	5.4779	5.4428	5.4673	4.9968	5.1267	5.0853	4.5555	4.7588	4.7376	4.3307	4.2146	4.4778	5.7248	5.6992	5.7186
pos_443	Benzyl 6-O-beta-D-apiofuranosyl-beta-D-glucoside	-	pos	-	420.185	3.43293	M+NH4, M+Na	C18H26O10	1.651	0.956	1.245e-06	0.0001386	yes	down	2.4174	0.8622	1.123e-07	2.277e-05	yes	down	2.5735	0.8028	2.717e-07	2.146e-05	yes	down	2.5543	0.7842	4.294e-07	2.638e-05	yes	down	6.5506	6.5458	6.5361	5.9206	5.8868	5.8978	5.5107	5.5173	5.457	5.3365	5.3539	5.4146	6.8351	6.8493	6.8495
pos_4602	Pro Phe	-	pos	-	263.139	3.00347	M+H	C14H18N2O3	2.1445	0.9178	2.638e-06	0.0002235	yes	down	2.2764	0.8644	6.615e-07	5.758e-05	yes	down	2.4081	0.8079	6.642e-06	0.0001573	yes	down	2.365	0.7948	1.735e-07	1.549e-05	yes	down	5.64	5.6627	5.6709	5.3169	5.3158	5.3528	5.0554	4.9514	4.9368	4.9208	4.874	4.9038	6.1811	6.1645	6.1491
pos_4694	Ile Tyr	-	pos	-	295.164	2.81755	M+H	C15H22N2O4	1.4941	0.9576	0.0001946	0.00381	yes	down	2.1388	0.873	5.071e-05	0.0008031	yes	down	2.2803	0.8183	1.181e-05	0.0002369	yes	down	2.2817	0.7984	1.59e-06	5.611e-05	yes	down	5.5982	5.6105	5.5787	5.0434	5.1695	5.094	4.8548	4.747	4.7448	4.6268	4.6715	4.699	5.8508	5.8694	5.8132
pos_4768	1,5-Dibutyl methyl hydroxycitrate	-	pos	-	707.289	2.70047	2M+K	C15H26O8	2.5506	1.1324	7.114e-05	0.001963	yes	up	2.4668	1.1807	7.712e-06	0.0002517	yes	up	2.3492	1.207	6.672e-06	0.0001573	yes	up	2.3469	1.2291	2.362e-06	6.88e-05	yes	up	6.1731	6.1089	6.2143	6.416	6.4577	6.4093	6.5804	6.6022	6.529	6.7078	6.6724	6.6936	5.4832	5.3861	5.4626
pos_627	Leu Phe Leu	-	pos	-	392.253	5.41923	M+H, M+Na	C21H33N3O4	1.7079	0.9488	1.477e-05	0.0006709	yes	down	2.1893	0.8769	2.379e-06	0.000122	yes	down	2.301	0.8285	2.856e-07	2.204e-05	yes	down	2.3731	0.7967	3.123e-05	0.0003813	yes	down	5.9799	5.9733	5.9508	5.4856	5.5446	5.5183	5.237	5.2017	5.1953	4.9675	5.1303	4.934	6.3034	6.2951	6.2723
pos_694	LysoPC(18:1(11Z)/0:0)	C04230	pos	-	522.354	6.5594	M+H, M+Na	C26H52NO7P	2.3493	0.908	0.0001685	0.003416	yes	down	2.5235	0.8457	1.862e-05	0.000423	yes	down	2.5279	0.8045	1.34e-05	0.0002545	yes	down	2.6367	0.7642	2.111e-06	6.669e-05	yes	down	6.0417	6.1412	6.0031	5.6213	5.7224	5.5933	5.4361	5.3968	5.2794	5.1185	5.0377	5.1506	6.6482	6.6696	6.7114
pos_4690	Thr Phe	-	pos	-	267.133	2.82525	M+H	C13H18N2O4	4.3652	0.5048	0.08749	0.255	yes	down	3.114	0.7171	0.0008282	0.006321	yes	down	3.3573	0.4806	0.06725	0.1373	yes	down	2.5216	0.746	1.067e-06	4.457e-05	yes	down	0.3747	3.9374	4.2667	4.2413	3.7118	4.2373	3.7992	0.3666	4.0047	4.1876	4.2357	4.2562	5.6721	5.6994	5.6258
neg_1551	(E)-Casimiroedine	C10577	neg	5853-02-01	398.173	5.33585	M-H2O-H	C21H27N3O6	1.3673	0.9624	0.003258	0.02403	yes	down	1.6835	0.9082	0.0001732	0.001482	yes	down	1.8998	0.8493	4.15e-05	0.0004181	yes	down	1.9329	0.8224	1.45e-05	0.0001726	yes	down	5.1534	5.0956	5.197	4.9162	4.8634	4.7988	4.6174	4.5335	4.4819	4.4248	4.4447	4.3302	5.3252	5.3586	5.3671
neg_1637	Moexipril	C07704	neg	103775-10-6	497.224	5.70022	M-H	C27H34N2O7	1.0958	0.9775	0.001124	0.01148	yes	down	1.7634	0.9049	0.0001377	0.001235	yes	down	2.0289	0.8373	6.736e-05	0.0005857	yes	down	2.3067	0.7606	1.941e-05	0.0002097	yes	down	5.5101	5.5199	5.5551	5.1592	5.1491	5.0437	4.7782	4.6287	4.7967	4.245	4.2432	4.4157	5.6549	5.6438	5.6669
neg_1798	Globotriaosylsphingosine from porcine blood	-	neg	-	806.419	6.2626	M+Na-2H	C36H67NO17	1.5328	0.9566	0.0001751	0.003237	yes	down	1.9942	0.8771	0.0004254	0.00292	yes	down	1.9083	0.856	1.777e-05	0.0002266	yes	down	1.9766	0.8209	0.000516	0.002403	yes	down	5.3928	5.3959	5.3975	4.949	5.0527	4.8383	4.876	4.7771	4.8297	4.5323	4.5343	4.8245	5.6468	5.6053	5.6665
neg_2705	4,17-Dimethyltrilostane	-	neg	-	378.204	4.28355	M+Na-2H	C22H31NO3	1.3481	0.9654	0.001666	0.0149	yes	down	1.6922	0.9114	7.679e-05	0.0008153	yes	down	1.9351	0.8496	7.432e-05	0.0006331	yes	down	2.3866	0.7283	0.003204	0.009709	yes	down	5.3451	5.4024	5.3922	5.0864	5.115	5.0357	4.8232	4.7171	4.6656	3.6163	4.1273	4.4348	5.5376	5.6008	5.5803
neg_2776	Sacubitril	-	neg	-	392.183	4.12472	M-H2O-H	C24H29NO5	1.419	0.9621	0.0004082	0.005519	yes	down	1.8256	0.8966	1.201e-05	0.0002294	yes	down	1.9969	0.8399	1.807e-06	4.67e-05	yes	down	2.1964	0.7779	5.486e-05	0.0004357	yes	down	5.3116	5.3278	5.3554	5.0008	4.9495	4.9575	4.6786	4.6586	4.6276	4.4374	4.2831	4.2123	5.5708	5.5313	5.5238
neg_3150	16-Deacetylgeyerline	-	neg	-	705.278	3.31863	M+K-2H	C36H48N2O10	2.5519	1.1247	1.8e-05	0.0006907	yes	up	2.2864	1.1671	2.972e-05	0.0004141	yes	up	2.164	1.1939	1.197e-05	0.0001773	yes	up	2.1467	1.2175	1.674e-06	3.945e-05	yes	up	6.0516	6.066	6.0364	6.3132	6.3118	6.213	6.3929	6.4809	6.3959	6.5429	6.5541	6.5519	5.3874	5.3306	5.4222
neg_3176	Cephalosporin C	C00916	neg	61-24-5	414.098	3.2633	M-H	C16H21N3O8S	1.0582	0.9778	0.0005972	0.00729	yes	down	1.8109	0.8941	4.557e-06	0.000117	yes	down	1.8827	0.8516	4.712e-06	9.15e-05	yes	down	1.9721	0.7987	0.009021	0.02164	yes	down	5.185	5.214	5.1933	4.7313	4.7799	4.7455	4.4816	4.5474	4.548	4.3139	3.8242	4.596	5.304	5.331	5.3093
neg_3215	N,n-Dimethylguanosine	-	neg	-	310.116	3.17613	M-H	C12H17N5O5	0.1064	0.9989	0.7207	0.8396	yes	down	1.3022	0.9454	0.0001161	0.001105	yes	down	1.7761	0.8692	2.983e-06	6.45e-05	yes	down	2.0322	0.8045	4.028e-06	6.77e-05	yes	down	5.3766	5.346	5.3545	5.0987	5.0489	5.0689	4.6805	4.6374	4.6723	4.3563	4.2649	4.3279	5.3477	5.391	5.3568
neg_3520	Hydroxyethyl glycine	-	neg	-	118.05	0.805617	M-H	C4H9NO3	1.8792	0.9232	0.002845	0.02185	yes	down	1.6185	0.9055	0.002197	0.01005	yes	down	1.7764	0.8449	0.009863	0.02508	yes	down	1.833	0.8267	2.005e-05	0.0002129	yes	down	4.5327	4.6572	4.4725	4.3891	4.5928	4.4194	3.8416	4.3014	4.3617	4.0765	4.1319	4.0263	4.9473	4.9593	4.8931
pos_1778	H-Hyp-gly-OH	-	pos	-	394.196	2.95695	2M+NH4	C7H12N2O4	1.2309	0.9677	0.01175	0.06664	yes	down	1.7077	0.9144	0.001478	0.009726	yes	down	2.0217	0.8467	0.002708	0.01186	yes	down	2.189	0.7954	0.006375	0.02078	yes	down	5.4434	5.4681	5.5465	5.1682	5.2874	5.0955	4.8934	4.5455	4.9599	4.6705	4.782	4.0731	5.6964	5.6976	5.6136
pos_185	Galactitol	C01697	pos	488-45-9;608-66-2	221.041	0.521267	M+Na, M+K, M+ACN+H	C6H14O6	1.7436	1.064	0.001216	0.01409	yes	up	2.2202	1.1483	4.212e-05	0.0007071	yes	up	2.2699	1.1954	1.316e-05	0.0002514	yes	up	2.3187	1.2262	7.563e-06	0.0001451	yes	up	5.7579	5.7182	5.7247	6.1852	6.1739	6.2053	6.4317	6.4447	6.4485	6.595	6.6197	6.6082	5.3922	5.3177	5.4571
pos_2214	Tyr Val Leu	-	pos	-	394.232	4.21452	M+H	C20H31N3O5	1.3335	0.9674	0.0006392	0.008728	yes	down	1.9523	0.8996	3.907e-06	0.0001611	yes	down	1.9683	0.8712	2.975e-06	9.882e-05	yes	down	2.1661	0.8267	5.036e-06	0.0001126	yes	down	5.9165	5.9227	5.9635	5.5306	5.4988	5.5255	5.3738	5.3239	5.3342	5.1164	5.0177	5.0791	6.1626	6.1249	6.115
pos_23	LysoPE(18:2(9Z,12Z)/0:0)	-	pos	85046-18-0	478.291	6.40347	M+Na, M+2Na-H, 2M+H, M+H	C23H44NO7P	2.2469	0.9251	0.0001674	0.003416	yes	down	2.5023	0.8652	2.981e-06	0.0001385	yes	down	2.4117	0.8415	1.639e-05	0.0002908	yes	down	2.3551	0.8327	3.599e-07	2.342e-05	yes	down	6.9923	6.9555	6.8698	6.5056	6.511	6.453	6.401	6.2718	6.2644	6.2445	6.2505	6.2433	7.4629	7.5137	7.527
pos_2324	Leu Ala Phe	-	pos	-	350.206	4.55092	M+H	C18H27N3O4	1.3945	0.9626	0.000411	0.006393	yes	down	1.7634	0.9136	1.161e-05	0.0003139	yes	down	1.9634	0.8651	1.284e-06	5.88e-05	yes	down	2.1236	0.8244	7.152e-06	0.0001395	yes	down	5.6042	5.5762	5.6402	5.3502	5.3238	5.291	5.0118	5.0404	5.0638	4.7911	4.8642	4.7518	5.8335	5.8312	5.8091
pos_2341	Leu Glu Leu	-	pos	-	374.227	4.62133	M+H	C17H31N3O6	1.4509	0.9604	0.0001143	0.002596	yes	down	1.9013	0.9013	1.567e-07	2.871e-05	yes	down	2.094	0.8488	2.383e-07	2.072e-05	yes	down	2.2341	0.8082	1.77e-05	0.0002564	yes	down	5.7043	5.6587	5.66	5.3126	5.3307	5.3314	5.0161	4.9934	5.0346	4.6826	4.81	4.8336	5.9112	5.9134	5.8999
pos_2536	Leu Leu Phe	-	pos	-	392.253	5.27065	M+H	C21H33N3O4	1.5846	0.9544	9.822e-05	0.002425	yes	down	1.9785	0.8964	4.932e-06	0.0001867	yes	down	2.1694	0.8428	2.065e-06	8.258e-05	yes	down	2.2421	0.8133	4.398e-06	0.0001054	yes	down	5.8286	5.8256	5.8105	5.4779	5.4751	5.4503	5.1686	5.1398	5.1133	4.9045	4.9828	4.997	6.1251	6.1079	6.0679
pos_2841	(2R)-2-Hydroxy-3-[(hydroxy{[(1S,2R,3R,4S,5S,6R)-2,3,4,5,6-pentahydroxycyclohexyl]oxy}phosphoryl)oxy]propyl (9Z,12Z)-octadeca-9,12-dienoate	-	pos	-	619.283	7.04317	M+Na	C27H49O12P	1.6052	0.9592	1.175e-05	0.0005515	yes	down	1.9647	0.9107	5.997e-06	0.0002076	yes	down	2.1692	0.8626	3.374e-06	0.0001047	yes	down	2.3557	0.8203	1e-06	4.303e-05	yes	down	6.6873	6.7212	6.7013	6.3808	6.3857	6.3254	6.0797	6.0052	5.9987	5.7465	5.7658	5.6828	6.9959	6.9856	6.9819
pos_2850	[3-[2,3-Dihydroxypropoxy(hydroxy)phosphoryl]oxy-2-hydroxypropyl] hexadecanoate	-	pos	-	507.268	7.40203	M+Na	C22H45O9P	1.1418	0.9744	0.0009206	0.01131	yes	down	1.6537	0.9228	7.209e-05	0.001031	yes	down	1.8211	0.8815	8.535e-05	0.0009213	yes	down	2.0502	0.8321	0.0003218	0.002117	yes	down	5.595	5.6122	5.5988	5.3417	5.2691	5.3042	5.0576	5.1407	5.0071	4.6825	4.9467	4.7236	5.7244	5.7445	5.7788
pos_2977	PI(20:5(5Z,8Z,11Z,14Z,17Z)/0:0)	-	pos	-	619.283	7.59738	M+H	C29H47O12P	1.386	0.9652	0.003303	0.02811	yes	down	1.8366	0.9135	0.0003238	0.003153	yes	down	2.1776	0.8481	1.804e-05	0.0003057	yes	down	2.4412	0.7872	6.237e-05	0.0006164	yes	down	6.1774	6.1795	6.1106	5.9015	5.8064	5.7692	5.4378	5.4391	5.3487	5.1076	5.0791	4.8773	6.327	6.3865	6.4203
pos_3616	Phe Ala Phe	-	pos	-	384.19	4.94988	M+H	C21H25N3O4	1.627	0.9493	0.0001072	0.002494	yes	down	1.9425	0.8948	1.126e-06	8.413e-05	yes	down	2.1039	0.8443	3.918e-07	2.68e-05	yes	down	2.1569	0.8179	1.382e-05	0.0002144	yes	down	5.5097	5.4731	5.5342	5.1711	5.1942	5.206	4.8959	4.9196	4.8769	4.8104	4.6706	4.752	5.8062	5.8079	5.7847
pos_3641	Ile Leu Ile	-	pos	-	358.269	4.8952	M+H	C18H35N3O4	1.4675	0.9605	8.73e-05	0.002226	yes	down	1.9233	0.9011	6.165e-06	0.0002096	yes	down	2.0764	0.8546	4.039e-07	2.73e-05	yes	down	2.1818	0.8215	7.414e-06	0.0001429	yes	down	5.8196	5.7812	5.8133	5.4682	5.4563	5.4128	5.176	5.143	5.176	5.0308	4.9121	4.9511	6.0602	6.041	6.0297
pos_4016	Phe Ala Val	-	pos	-	336.191	4.06593	M+H	C17H25N3O4	1.2113	0.9685	0.002988	0.02606	yes	down	1.716	0.9106	0.0003031	0.002988	yes	down	1.9231	0.8592	6.887e-05	0.0007821	yes	down	2.0302	0.8255	0.0001198	0.0009957	yes	down	5.2412	5.244	5.1821	4.8467	4.9765	4.9063	4.6925	4.6528	4.5542	4.539	4.3337	4.4806	5.4197	5.3937	5.3616
pos_4271	Ile Phe Ala	-	pos	-	350.206	3.54232	M+H	C18H27N3O4	1.464	0.9605	1.895e-05	0.0007741	yes	down	1.9751	0.895	1.014e-07	2.132e-05	yes	down	2.1625	0.841	1.219e-06	5.628e-05	yes	down	2.2741	0.8035	8.807e-05	0.0007938	yes	down	5.7811	5.7537	5.7571	5.3652	5.3815	5.3678	5.0781	5.0109	5.0533	4.8926	4.6759	4.8985	6.0071	6.0047	5.9907
pos_4374	Ile Phe Asp	-	pos	-	394.196	3.38607	M+H	C19H27N3O6	1.2221	0.9695	0.00196	0.01967	yes	down	1.6125	0.9244	1.814e-05	0.0004153	yes	down	1.7629	0.8859	1.431e-05	0.0002649	yes	down	2.0342	0.8311	3.789e-05	0.0004311	yes	down	5.4194	5.3578	5.4128	5.1421	5.1681	5.1293	4.8917	4.9428	4.9625	4.5603	4.7135	4.6059	5.584	5.5771	5.5408
pos_4523	Phe Val Ala	-	pos	-	336.191	3.13607	M+H	C17H25N3O4	1.262	0.9673	0.001353	0.01512	yes	down	1.825	0.9018	0.0001488	0.001757	yes	down	1.9402	0.8604	6.159e-05	0.0007167	yes	down	2.0435	0.829	2.91e-06	7.622e-05	yes	down	5.3598	5.3704	5.3227	4.9205	5.0236	5.0237	4.8243	4.7701	4.6859	4.6134	4.5527	4.5921	5.5453	5.5532	5.497
pos_4590	Vignatic acid B	-	pos	181485-20-1	583.307	3.01908	M+ACN+Na	C27H41N3O7	1.476	0.9582	0.003431	0.02882	yes	down	1.6127	0.9291	0.0004678	0.004118	yes	down	1.7419	0.8956	0.0004638	0.003284	yes	down	2.2006	0.8151	0.0004252	0.00263	yes	down	5.7323	5.7369	5.8476	5.5319	5.5963	5.6629	5.2793	5.4546	5.4516	4.9894	5.0342	4.7065	6.0434	5.9944	6.0349
pos_577	Ile Val Ile	-	pos	-	344.253	4.80918	M+H, M+Na	C17H33N3O4	1.3366	0.9686	9.122e-05	0.002272	yes	down	1.8535	0.9121	1.668e-06	0.0001061	yes	down	2.0111	0.8692	4.762e-07	2.971e-05	yes	down	2.1562	0.833	5.743e-07	3.048e-05	yes	down	6.1032	6.0989	6.1076	5.7483	5.7397	5.7521	5.477	5.466	5.4886	5.2671	5.2219	5.2591	6.3257	6.2922	6.2866
pos_586	Val Leu Phe	-	pos	-	378.237	4.94205	M+H, M+Na	C20H31N3O4	1.5609	0.9555	3.272e-06	0.000258	yes	down	2.0089	0.8923	9.214e-07	7.118e-05	yes	down	2.2135	0.8348	2.019e-07	2.002e-05	yes	down	2.2207	0.8146	2.438e-05	0.0003244	yes	down	5.7794	5.7724	5.7685	5.4109	5.3884	5.3726	5.0654	5.0412	5.0246	4.9894	4.8246	4.9533	6.0535	6.0308	6.0422
pos_601	Ile Ile Leu	-	pos	-	358.269	5.0907	M+H, M+Na	C18H35N3O4	1.5635	0.9573	6.694e-06	0.0004087	yes	down	2.019	0.896	2.418e-06	0.000122	yes	down	2.1549	0.8504	1.278e-07	1.758e-05	yes	down	2.2499	0.819	1.466e-07	1.46e-05	yes	down	6.0616	6.059	6.0458	5.6963	5.6479	5.6563	5.3945	5.3641	5.3788	5.1664	5.1691	5.2046	6.3383	6.3243	6.3131
neg_754	Dethiobiotin	C01909	neg	533-48-2	259.13	3.0264	M+FA-H	C10H18N2O3	3.5519	0.777	4.251e-07	3.54e-05	yes	down	2.4945	0.8167	4.186e-07	2.064e-05	yes	down	1.9733	0.851	2.486e-06	5.647e-05	yes	down	1.7276	0.8695	1.444e-05	0.0001724	yes	down	4.5061	4.4925	4.5616	4.7222	4.782	4.7475	4.9066	4.975	4.9698	4.998	5.088	5.0879	5.818	5.816	5.8168
pos_466	Valyltryptophan	-	pos	24587-37-9	304.164	3.59703	M+H, M+K	C16H21N3O3	3.6153	0.7505	5.509e-08	1.994e-05	yes	down	2.3923	0.8366	0.0007113	0.005649	yes	down	2.0688	0.8454	0.0007764	0.00472	yes	down	1.8178	0.8702	1.323e-05	0.0002075	yes	down	4.3181	4.3593	4.3169	4.9265	4.9291	4.627	4.7227	5.0566	4.8574	4.9895	4.996	5.0792	5.7747	5.7707	5.7678
